# Supplementary material for: 7-Bromo-2-methyl-1-(phenyl­sulfon­yl)naphtho[2,1-b]furan
Source: Acta Crystallogr Sect E Struct Rep Online. 2008 Apr 30;64(Pt 5):o944. doi: 10.1107/S160053680801177X (PMC2961282; doi:10.1107/S160053680801177X)
Supplement: Supplementary file 2 [file e-64-0o944-Isup2.hkl]

# 
# h,k,l, Fc-squared, Fo-squared, sigma(Fo-squared) and status flag 
# 
data_I
_shelx_title ' 08BS IN P-1' 
_shelx_refln_list_code          4 
_shelx_F_calc_maximum      176.54 
_exptl_crystal_F_000       404.00 
_reflns_d_resolution_high  0.8107 
 
loop_ 
 _symmetry_equiv_pos_as_xyz 
 'x, y, z' 
 '-x, -y, -z' 
 
_cell_length_a     7.8583 
_cell_length_b     8.0025 
_cell_length_c    13.2780 
_cell_angle_alpha 107.429 
_cell_angle_beta   93.678 
_cell_angle_gamma  90.417 
 
_shelx_F_squared_multiplier     1.000 
 
loop_ 
 _refln_index_h 
 _refln_index_k 
 _refln_index_l 
 _refln_F_squared_calc 
 _refln_F_squared_meas 
 _refln_F_squared_sigma 
 _refln_observed_status 
   2   0   0       20.62       27.80      0.64 o 
   3   0   0     1610.21     1561.83     15.03 o 
   4   0   0     1203.99     1254.52     13.52 o 
   5   0   0        2.28        2.55      0.75 o 
   6   0   0       72.71       61.12      1.94 o 
   7   0   0      238.21      253.52      5.53 o 
   8   0   0      133.75      140.33      4.37 o 
   9   0   0        2.34        4.40      2.33 o 
  -9   1   0      248.90      254.03      6.31 o 
  -8   1   0      445.58      440.52      8.45 o 
  -7   1   0      134.12      122.02      3.78 o 
  -6   1   0      365.63      329.41      4.81 o 
  -5   1   0      311.95      322.39      4.88 o 
  -4   1   0      826.00      859.06     14.32 o 
  -3   1   0      555.94      571.12      5.78 o 
  -2   1   0       12.82       13.44      1.24 o 
  -1   1   0     2766.96     2809.79     32.52 o 
   1   1   0       21.56       29.15      0.59 o 
   2   1   0    31167.94    26995.47    434.36 o 
   3   1   0      536.56      631.01      8.12 o 
   4   1   0     2349.35     2404.81     22.95 o 
   5   1   0      141.75      129.90      2.83 o 
   6   1   0      407.54      391.19     10.96 o 
   7   1   0      146.26      141.71      3.98 o 
   8   1   0       13.05       15.63      2.23 o 
   9   1   0      139.18      142.87      6.59 o 
  -9   2   0       98.33      104.04      4.26 o 
  -8   2   0       46.08       45.72      2.89 o 
  -7   2   0      625.18      608.15      8.04 o 
  -6   2   0      390.38      410.60      8.12 o 
  -5   2   0       22.21       23.79      1.37 o 
  -4   2   0      172.91      175.40      2.54 o 
  -3   2   0       76.12       62.42      1.23 o 
  -2   2   0     2095.83     2166.36     30.79 o 
  -1   2   0      817.69      863.86     13.93 o 
   0   2   0     1683.48     1785.26     20.78 o 
   1   2   0     2357.76     2475.27     49.73 o 
   2   2   0     2606.38     2663.67     42.66 o 
   3   2   0       26.60       35.83      1.25 o 
   4   2   0     2919.32     3097.03     35.96 o 
   5   2   0     1063.34     1044.65     23.50 o 
   6   2   0     4268.48     3977.81     46.32 o 
   7   2   0       10.75       10.44      2.47 o 
   8   2   0      267.87      283.27      8.79 o 
   9   2   0       63.29       65.67      5.22 o 
  -9   3   0       15.40       19.81      2.81 o 
  -8   3   0      540.99      543.32     20.19 o 
  -7   3   0      402.96      401.54      8.84 o 
  -6   3   0      531.66      519.81      6.99 o 
  -5   3   0     1174.37     1128.27     13.10 o 
  -4   3   0        0.05        0.27      0.69 o 
  -3   3   0      524.63      507.79      5.42 o 
  -2   3   0     1245.44     1384.67     17.66 o 
  -1   3   0     1323.02     1361.71     19.91 o 
   0   3   0     3054.74     3148.87     29.69 o 
   1   3   0      684.35      752.40     11.36 o 
   2   3   0       24.46       51.79      1.94 o 
   3   3   0      284.55      247.19      3.67 o 
   4   3   0        1.32        2.94      0.93 o 
   5   3   0      239.77      246.02      5.34 o 
   6   3   0      327.95      314.32      9.34 o 
   7   3   0      504.23      501.19      9.23 o 
   8   3   0      940.64      855.04     20.33 o 
  -8   4   0       91.58       82.98      4.08 o 
  -7   4   0       90.38       91.49      3.89 o 
  -6   4   0      651.38      654.89      8.61 o 
  -5   4   0        9.81        6.95      1.37 o 
  -4   4   0        3.42        3.70      1.20 o 
  -3   4   0      210.31      211.57      2.88 o 
  -2   4   0     1013.05     1042.92     10.39 o 
  -1   4   0     2586.84     2752.55     26.14 o 
   0   4   0     1885.28     2090.28     19.99 o 
   1   4   0      526.11      538.32     14.56 o 
   2   4   0     2511.77     2609.44     37.59 o 
   3   4   0        1.97        3.13      1.25 o 
   4   4   0        2.50        2.47      1.55 o 
   5   4   0       23.57       24.14      2.14 o 
   6   4   0      220.56      218.70      6.87 o 
   7   4   0       85.37       76.63      7.42 o 
   8   4   0        5.91        1.65      3.57 o 
  -8   5   0       57.38       55.78      4.53 o 
  -7   5   0      909.56      901.92     15.25 o 
  -6   5   0       66.61       64.07      2.59 o 
  -5   5   0      140.52      144.34      3.18 o 
  -4   5   0     1021.13     1008.13     12.04 o 
  -3   5   0      158.65      158.91      2.61 o 
  -2   5   0      781.29      759.99      9.76 o 
  -1   5   0     1065.44     1109.92     13.54 o 
   0   5   0     2191.11     2179.45     25.74 o 
   1   5   0     2057.67     2141.85     31.28 o 
   2   5   0      187.52      186.64      5.91 o 
   3   5   0       79.68       66.19      3.85 o 
   4   5   0       31.29       33.03      2.33 o 
   5   5   0      247.96      249.47      5.83 o 
   6   5   0       39.67       33.84      2.81 o 
   7   5   0        5.81        2.79      2.62 o 
   8   5   0       40.42       42.04      4.95 o 
  -7   6   0      186.45      193.66      5.92 o 
  -6   6   0       24.08       23.02      2.89 o 
  -5   6   0      468.79      455.63      8.91 o 
  -4   6   0      554.34      525.20      9.36 o 
  -3   6   0      354.37      334.31      5.23 o 
  -2   6   0      454.05      470.09      5.47 o 
  -1   6   0     1350.55     1324.57     20.46 o 
   0   6   0     1148.61     1204.37     18.73 o 
   1   6   0      316.81      305.02      6.29 o 
   2   6   0      610.22      610.88     15.11 o 
   3   6   0       17.25       24.10      2.31 o 
   4   6   0       64.00       55.11      3.30 o 
   5   6   0      116.31      107.48      4.17 o 
   6   6   0       78.84       66.60      3.98 o 
   7   6   0      139.54      146.59      5.44 o 
  -6   7   0      408.23      393.80      8.72 o 
  -5   7   0       86.46       94.35      4.42 o 
  -4   7   0       15.25       18.73      3.43 o 
  -3   7   0       80.55       74.46      6.59 o 
  -2   7   0     1081.84     1088.78     17.71 o 
  -1   7   0      608.45      610.21     10.91 o 
   0   7   0      119.08      130.27      4.36 o 
   1   7   0     1058.01     1029.08     16.69 o 
   2   7   0      577.18      584.89     10.68 o 
   3   7   0       70.86       59.21      3.68 o 
   4   7   0        5.18       10.31      9.62 o 
   5   7   0       12.48       10.41      2.72 o 
   6   7   0      112.63      119.16      7.97 o 
  -5   8   0       83.43       92.87      7.69 o 
  -4   8   0       43.93       46.71      5.77 o 
  -3   8   0      184.18      169.52      9.07 o 
  -2   8   0      302.64      309.03      7.33 o 
  -1   8   0      221.72      224.93      6.13 o 
   0   8   0      755.56      735.98     13.17 o 
   1   8   0      392.33      393.82      8.60 o 
   2   8   0      117.62      125.99      4.81 o 
   3   8   0      108.62      101.31      4.54 o 
   4   8   0      149.96      159.78      5.53 o 
  -3   9   0       10.17        5.22      5.22 o 
  -2   9   0       87.40       90.12      7.69 o 
  -1   9   0      511.59      514.02     10.60 o 
   0   9   0      399.96      394.67      8.96 o 
   1   9   0      157.43      149.93      5.67 o 
   2   9   0      149.37      135.09      5.54 o 
  -3  -9   1       37.64       39.18      7.69 o 
  -2  -9   1      117.56      114.31      5.08 o 
  -1  -9   1      198.74      196.01      6.18 o 
   0  -9   1       13.10       11.57      2.95 o 
   1  -9   1       52.38       58.91      4.12 o 
   2  -9   1        3.23       -4.67      4.67 o 
   3  -9   1      465.36      450.87     15.39 o 
  -5  -8   1      128.81      125.64      5.25 o 
  -4  -8   1      410.51      393.68      8.74 o 
  -3  -8   1      213.10      224.99      7.01 o 
  -2  -8   1       45.13       43.18      4.95 o 
  -1  -8   1       25.93       34.19      3.04 o 
   0  -8   1       29.63       32.87      3.10 o 
   1  -8   1       35.99       35.53      3.43 o 
   2  -8   1       85.28       88.47      7.42 o 
   3  -8   1      382.91      406.09     13.74 o 
   4  -8   1       77.51       81.88      7.42 o 
   5  -8   1      674.42      645.40     18.41 o 
  -6  -7   1       15.65       18.10      3.11 o 
  -5  -7   1       31.27       32.83      3.11 o 
  -4  -7   1       96.63       97.02      4.17 o 
  -3  -7   1      574.96      560.53     10.39 o 
  -2  -7   1     1021.90      999.66     16.41 o 
  -1  -7   1      260.01      264.90      6.29 o 
   0  -7   1       26.19       21.68      2.44 o 
   1  -7   1      126.28      121.73      5.50 o 
   2  -7   1        9.09        8.88      2.61 o 
   3  -7   1       72.07       77.76      6.32 o 
   4  -7   1      553.49      531.29     10.13 o 
   5  -7   1      255.18      255.63     10.30 o 
   6  -7   1       64.73       63.17      4.40 o 
  -7  -6   1        2.07        1.10      2.72 o 
  -6  -6   1        3.40       -0.06      4.40 o 
  -5  -6   1      202.77      199.31      5.34 o 
  -4  -6   1      646.36      577.62     10.39 o 
  -3  -6   1      349.29      355.97     16.07 o 
  -2  -6   1      425.21      417.40     13.88 o 
  -1  -6   1      694.71      692.68     12.50 o 
   0  -6   1       58.41       60.29      2.97 o 
   1  -6   1       29.59       28.13      2.12 o 
   2  -6   1      908.07      906.87     16.17 o 
   3  -6   1     1261.95     1212.19     21.16 o 
   4  -6   1       16.56       17.08      2.24 o 
   5  -6   1      339.93      338.86      7.35 o 
   6  -6   1      536.14      516.44     10.10 o 
   7  -6   1       75.34       79.26      4.37 o 
  -8  -5   1        0.74        0.00      2.72 o 
  -7  -5   1       96.02       81.79      4.08 o 
  -6  -5   1      204.96      217.11      5.62 o 
  -5  -5   1       98.55      101.48      3.78 o 
  -4  -5   1       27.45       27.34      2.33 o 
  -3  -5   1     1046.12     1104.74     17.72 o 
  -2  -5   1      734.44      699.42     14.97 o 
  -1  -5   1      224.54      259.58      5.34 o 
   0  -5   1      283.93      294.49      6.66 o 
   1  -5   1        1.00        2.77      0.99 o 
   2  -5   1      120.92      116.62      2.69 o 
   3  -5   1      724.55      738.64      9.64 o 
   4  -5   1     1538.50     1560.98     23.78 o 
   5  -5   1      992.72      959.21     15.63 o 
   6  -5   1       11.34       13.22      2.42 o 
   7  -5   1       15.17       16.47      3.16 o 
   8  -5   1      290.47      285.45      7.28 o 
  -8  -4   1       17.96       21.43      4.12 o 
  -7  -4   1        0.16       -0.38      2.23 o 
  -6  -4   1       97.53       98.03      3.78 o 
  -5  -4   1       37.49       39.88      2.42 o 
  -4  -4   1     2080.66     2108.33     30.99 o 
  -3  -4   1      359.87      341.03      6.31 o 
  -2  -4   1      243.45      230.68      4.66 o 
  -1  -4   1     1953.13     2034.95     30.09 o 
   0  -4   1       10.45       16.40      0.93 o 
   1  -4   1       11.00       11.94      0.90 o 
   2  -4   1      819.32      973.88      9.80 o 
   3  -4   1      659.96      686.64      7.25 o 
   4  -4   1     1138.86     1154.65     13.42 o 
   5  -4   1     1120.39     1087.64     17.31 o 
   6  -4   1      554.49      541.77      9.81 o 
   7  -4   1      380.14      362.86      8.24 o 
   8  -4   1      272.81      273.47      6.70 o 
  -7  -3   1        1.31        1.10      2.75 o 
  -6  -3   1      267.40      253.87      7.97 o 
  -5  -3   1      781.11      789.49     15.25 o 
  -4  -3   1      878.76      864.45     10.83 o 
  -3  -3   1      984.31     1053.84     12.73 o 
  -2  -3   1     4375.15     4561.07     64.40 o 
  -1  -3   1      883.94      876.79     13.11 o 
   0  -3   1      229.38      280.14      3.78 o 
   1  -3   1      559.24      591.14      8.94 o 
   2  -3   1      351.51      353.27      4.58 o 
   3  -3   1      960.78      900.78      9.07 o 
   4  -3   1      708.50      707.49      8.53 o 
   5  -3   1      282.87      298.87      7.97 o 
   6  -3   1      521.34      505.66      9.03 o 
   7  -3   1       22.30       18.90      2.33 o 
   8  -3   1       38.88       47.52      3.20 o 
   9  -3   1       14.75       16.39      6.59 o 
  -9  -2   1       32.63       42.31      4.40 o 
  -8  -2   1       62.53       56.60      4.40 o 
  -7  -2   1       31.30       28.30      3.02 o 
  -6  -2   1      175.96      179.57      3.43 o 
  -5  -2   1       46.28       42.69      1.45 o 
  -4  -2   1     4036.41     4131.38     53.50 o 
  -3  -2   1     1278.80     1215.63     11.77 o 
  -2  -2   1      698.78      642.31      7.87 o 
  -1  -2   1      394.63      465.29      7.69 o 
   0  -2   1      193.65      197.55      4.40 o 
   1  -2   1        8.30        9.86      1.24 o 
   2  -2   1     2135.46     2100.59     30.01 o 
   3  -2   1       18.22       22.29      0.76 o 
   4  -2   1     1691.60     1673.68     18.51 o 
   5  -2   1     1253.88     1232.29     18.65 o 
   6  -2   1      168.77      165.33      5.77 o 
   7  -2   1      179.75      198.97      5.04 o 
   8  -2   1       32.20       41.48      2.89 o 
   9  -2   1       25.98       25.79      2.89 o 
  -9  -1   1      114.20      111.28      6.04 o 
  -8  -1   1       41.42       41.78      2.72 o 
  -7  -1   1       39.88       44.59      2.62 o 
  -6  -1   1        3.88        5.66      0.97 o 
  -5  -1   1       42.67       48.23      1.39 o 
  -4  -1   1     1548.81     1470.93     14.26 o 
  -3  -1   1     1284.59     1325.51     15.65 o 
  -2  -1   1    10350.29     9900.08    266.27 o 
  -1  -1   1     4619.02     4353.11     78.39 o 
   0  -1   1     1128.12     1122.99     16.22 o 
   1  -1   1        4.62       16.22      1.51 o 
   2  -1   1      403.35      428.76      6.61 o 
   3  -1   1     3246.12     3486.99     37.95 o 
   4  -1   1     3044.24     3086.65     35.85 o 
   5  -1   1      260.24      260.53     11.26 o 
   6  -1   1      908.78      885.00     14.08 o 
   7  -1   1      187.65      187.17      4.76 o 
   8  -1   1        0.18        0.98      2.03 o 
   9  -1   1        1.01        0.25      2.23 o 
  -9   0   1       52.44       49.15      3.20 o 
  -8   0   1        0.44        0.64      1.84 o 
  -7   0   1       13.48        8.36      2.24 o 
  -6   0   1        1.06        1.98      0.87 o 
  -5   0   1      532.73      542.72      5.89 o 
  -4   0   1      789.21      746.31     11.58 o 
  -3   0   1       18.91       21.64      0.95 o 
  -2   0   1     6089.21     5837.38     66.73 o 
  -1   0   1      256.55      259.02      3.98 o 
   0   0   1     1206.50        0.27      2.75 o 
   1   0   1      516.74      532.67      7.77 o 
   2   0   1    19069.54    17823.45    477.17 o 
   3   0   1       12.55       20.16      0.87 o 
   4   0   1      414.81      369.33      4.96 o 
   5   0   1     1007.03     1014.10     12.47 o 
   6   0   1      288.53      277.02      5.53 o 
   7   0   1       33.73       32.17      2.23 o 
   8   0   1       42.59       49.87      3.11 o 
   9   0   1       40.78       45.22      3.20 o 
  -9   1   1        9.33        6.44      2.42 o 
  -8   1   1      182.20      175.67      3.67 o 
  -7   1   1        4.91        5.50      1.35 o 
  -6   1   1      789.38      806.81      9.82 o 
  -5   1   1      399.97      404.77      4.59 o 
  -4   1   1      493.61      445.63      5.81 o 
  -3   1   1     3850.62     3810.73     43.83 o 
  -2   1   1      718.74      746.07      8.88 o 
  -1   1   1     1289.69     1401.54     16.28 o 
   0   1   1     8243.91     8002.23     91.95 o 
   1   1   1       95.52      107.88      2.06 o 
   2   1   1      263.54      321.93      5.01 o 
   3   1   1       28.39       27.80      1.16 o 
   4   1   1    10354.60    10060.82    261.28 o 
   5   1   1      442.26      385.39      5.44 o 
   6   1   1       48.48       49.31      2.11 o 
   7   1   1      285.17      291.12      9.75 o 
   8   1   1        2.55        5.79      3.43 o 
   9   1   1       93.13       98.09      5.77 o 
  -9   2   1      265.78      253.50      6.40 o 
  -8   2   1      169.60      168.14      3.62 o 
  -7   2   1      191.30      202.22      3.83 o 
  -6   2   1      144.35      149.86      3.03 o 
  -5   2   1      664.57      648.83      8.00 o 
  -4   2   1     3260.35     3372.75     39.02 o 
  -3   2   1     1262.25     1292.15     15.73 o 
  -2   2   1     2496.88     2613.13     30.24 o 
  -1   2   1     2230.82     2318.91     26.91 o 
   0   2   1       50.15       58.77      1.16 o 
   1   2   1      203.98      242.32      3.87 o 
   2   2   1       26.91       25.69      1.20 o 
   3   2   1      823.34      756.91      9.31 o 
   4   2   1      758.48      742.57      9.31 o 
   5   2   1      132.04      138.35      2.91 o 
   6   2   1     2177.98     2157.07     25.86 o 
   7   2   1        1.89        8.24      2.47 o 
   8   2   1      380.22      318.44      9.62 o 
   9   2   1      114.71      117.32      6.04 o 
  -9   3   1       32.32       29.66      3.09 o 
  -8   3   1        3.57        6.21      2.11 o 
  -7   3   1       67.63       65.75      2.58 o 
  -6   3   1      142.84      139.59      3.23 o 
  -5   3   1     1896.37     1875.16     20.98 o 
  -4   3   1      275.72      261.92      4.81 o 
  -3   3   1     2056.43     2069.40     25.46 o 
  -2   3   1     1493.66     1583.02     29.76 o 
  -1   3   1      470.35      496.24      6.81 o 
   0   3   1       19.52       37.99      1.54 o 
   1   3   1       47.87       54.93      2.07 o 
   2   3   1      182.98      175.30      3.69 o 
   3   3   1     1226.61     1217.43     18.26 o 
   4   3   1       22.97       24.02      1.75 o 
   5   3   1     1539.95     1452.91     31.05 o 
   6   3   1      780.78      779.54     12.82 o 
   7   3   1       21.67       21.71      3.30 o 
   8   3   1      850.75      819.87     19.78 o 
  -8   4   1       30.01       29.83      2.26 o 
  -7   4   1        4.13        8.45      1.67 o 
  -6   4   1      180.00      180.60      3.64 o 
  -5   4   1       20.95       21.69      1.57 o 
  -4   4   1      518.44      503.57      5.66 o 
  -3   4   1     2722.75     2836.52     33.25 o 
  -2   4   1     1238.02     1242.41     15.16 o 
  -1   4   1      622.78      629.19      8.11 o 
   0   4   1     1044.10     1137.18     13.74 o 
   1   4   1      272.12      308.77      4.28 o 
   2   4   1     1071.71     1188.84     17.87 o 
   3   4   1      205.78      205.56      4.56 o 
   4   4   1     1326.87     1299.32     19.82 o 
   5   4   1      311.32      302.41     16.49 o 
   6   4   1        3.88        4.98      2.06 o 
   7   4   1      170.76      176.40      5.23 o 
   8   4   1        9.21       10.99      3.85 o 
  -8   5   1        1.55        2.43      4.81 o 
  -7   5   1        9.51       10.29      1.94 o 
  -6   5   1      119.90      119.75      3.31 o 
  -5   5   1      914.85      887.70     10.99 o 
  -4   5   1       76.31       80.18      3.70 o 
  -3   5   1      805.21      824.52      8.73 o 
  -2   5   1     1100.04     1108.10     25.46 o 
  -1   5   1     1241.12     1298.49     19.79 o 
   0   5   1       18.38       18.86      1.78 o 
   1   5   1       76.12      102.15      3.43 o 
   2   5   1       23.23       21.45      2.47 o 
   3   5   1      966.96      992.84     15.74 o 
   4   5   1      336.61      358.78      7.19 o 
   5   5   1      102.59       97.20      3.78 o 
   6   5   1      230.15      231.86      5.92 o 
   7   5   1       40.75       47.72      3.30 o 
  -7   6   1       37.29       38.17      3.40 o 
  -6   6   1       93.08       88.17      3.11 o 
  -5   6   1      455.98      459.86      6.78 o 
  -4   6   1      119.97      122.31      3.04 o 
  -3   6   1     1550.97     1541.30     15.50 o 
  -2   6   1       63.96       70.44      1.92 o 
  -1   6   1      356.38      342.47      6.99 o 
   0   6   1     1802.35     1774.81     56.74 o 
   1   6   1       65.85       67.99      3.36 o 
   2   6   1      128.58      136.98      4.26 o 
   3   6   1      235.04      244.08      5.63 o 
   4   6   1      215.64      210.05      5.44 o 
   5   6   1      262.73      264.84      6.40 o 
   6   6   1      107.65      115.04      4.66 o 
   7   6   1        6.87        6.73      2.91 o 
  -6   7   1       64.93       67.47      4.07 o 
  -5   7   1       41.28       38.70      2.40 o 
  -4   7   1      834.85      790.08     10.13 o 
  -3   7   1     1132.77     1081.71     26.38 o 
  -2   7   1       86.91       86.12      4.01 o 
  -1   7   1      836.05      832.92     14.23 o 
   0   7   1      276.02      277.16      6.45 o 
   1   7   1       61.89       69.69      3.63 o 
   2   7   1      162.36      151.93      4.65 o 
   3   7   1      314.40      285.28      6.70 o 
   4   7   1      348.45      353.63      7.77 o 
   5   7   1      218.12      210.03      6.02 o 
  -5   8   1      245.79      234.92     10.44 o 
  -4   8   1      217.16      223.38     10.17 o 
  -3   8   1      178.54      189.86      9.34 o 
  -2   8   1      541.82      521.53     10.28 o 
  -1   8   1      300.21      300.32      8.24 o 
   0   8   1        7.85        9.52      2.49 o 
   1   8   1       37.51       39.25      3.23 o 
   2   8   1      206.53      196.03      5.79 o 
   3   8   1      189.28      189.92      5.82 o 
   4   8   1       73.00       65.36      3.98 o 
  -2   9   1      263.10      273.11     11.81 o 
  -1   9   1       81.00       87.59      4.55 o 
   0   9   1       67.70       57.84      4.15 o 
   1   9   1        0.49        2.77      2.90 o 
  -3  -9   2       61.99       54.75      3.95 o 
  -2  -9   2       81.31       75.63     10.99 o 
  -1  -9   2       63.11       69.72      4.22 o 
   0  -9   2        8.93       10.63      3.04 o 
   1  -9   2      445.26      439.12      9.42 o 
   2  -9   2      242.70      235.74     10.72 o 
   3  -9   2       48.49       48.08      6.32 o 
  -5  -8   2       99.41      102.09      4.86 o 
  -4  -8   2      369.28      367.21      8.35 o 
  -3  -8   2        0.74        2.63      2.57 o 
  -2  -8   2      234.86      223.56      6.18 o 
  -1  -8   2       10.82        6.03      3.02 o 
   0  -8   2      326.74      329.06      7.55 o 
   1  -8   2      562.81      575.53     10.91 o 
   2  -8   2       57.35       61.27      6.32 o 
   3  -8   2      855.96      831.13     21.98 o 
   4  -8   2      160.75      151.39      8.52 o 
   5  -8   2       40.31       44.79      5.77 o 
  -6  -7   2      121.86      128.57      7.01 o 
  -5  -7   2      220.09      215.43      6.02 o 
  -4  -7   2       42.71       43.18      3.20 o 
  -3  -7   2       10.30       10.74      2.42 o 
  -2  -7   2       43.84       46.61      2.97 o 
  -1  -7   2      884.47      900.21     14.94 o 
   0  -7   2     2447.99     2453.07     36.42 o 
   1  -7   2      108.33      115.22      4.21 o 
   2  -7   2      736.32      738.66     12.75 o 
   3  -7   2      308.96      304.88      9.34 o 
   4  -7   2        2.25        0.07      2.24 o 
   5  -7   2      231.51      206.92      5.87 o 
   6  -7   2        0.96       -2.37      2.50 o 
  -7  -6   2      129.66      143.93      5.23 o 
  -6  -6   2       51.01       55.93      3.50 o 
  -5  -6   2       39.16       43.38      5.63 o 
  -4  -6   2      125.34      125.91      5.08 o 
  -3  -6   2      361.60      363.41      7.19 o 
  -2  -6   2       59.60       57.52      3.20 o 
  -1  -6   2        2.66        5.63      1.91 o 
   0  -6   2       40.55       37.18      2.29 o 
   1  -6   2     1622.90     1667.88     20.28 o 
   2  -6   2     1968.73     1962.11     24.24 o 
   3  -6   2       77.25       67.01      9.07 o 
   4  -6   2       61.23       57.55      3.29 o 
   5  -6   2       30.62       30.85      3.43 o 
   6  -6   2       59.42       58.42      3.48 o 
   7  -6   2        8.55        9.00      3.43 o 
  -8  -5   2      105.82      116.57      5.01 o 
  -7  -5   2      190.01      198.27      5.71 o 
  -6  -5   2      100.54      103.38      4.07 o 
  -5  -5   2      713.72      679.13     11.65 o 
  -4  -5   2       84.21       75.94      3.29 o 
  -3  -5   2        3.49        8.26      2.20 o 
  -2  -5   2       71.20       94.61      6.46 o 
  -1  -5   2      156.84      173.31      4.26 o 
   0  -5   2     1583.59     1600.88     19.29 o 
   1  -5   2      965.26     1045.67     13.74 o 
   2  -5   2     1290.66     1284.43     15.79 o 
   3  -5   2     1176.74     1148.39     17.95 o 
   4  -5   2      738.84      720.56     16.76 o 
   5  -5   2      319.75      329.17      6.99 o 
   6  -5   2      271.42      282.46      6.51 o 
   7  -5   2       35.64       36.85      5.36 o 
   8  -5   2      117.26      118.86      5.15 o 
  -8  -4   2      154.14      155.79      6.87 o 
  -7  -4   2       14.38       13.65      2.47 o 
  -6  -4   2     1238.86     1208.98     18.94 o 
  -5  -4   2      550.32      539.00      9.51 o 
  -4  -4   2       10.46        8.90      1.64 o 
  -3  -4   2      882.24      877.83     24.18 o 
  -2  -4   2     1422.22     1545.67     39.29 o 
  -1  -4   2      157.62      144.47      7.40 o 
   0  -4   2      269.49      235.79      5.23 o 
   1  -4   2      867.17      839.47     10.40 o 
   2  -4   2      887.66      850.74     11.16 o 
   3  -4   2     1240.23     1235.29     15.00 o 
   4  -4   2      270.27      262.99      5.53 o 
   5  -4   2      492.75      487.92      8.84 o 
   6  -4   2       37.66       41.48      2.72 o 
   7  -4   2      484.93      463.73      9.13 o 
   8  -4   2      146.74      137.91      4.95 o 
  -9  -3   2        9.35        8.52      3.85 o 
  -7  -3   2      123.06      130.78      6.32 o 
  -6  -3   2      162.90      171.66      4.56 o 
  -5  -3   2       35.71       37.49      2.31 o 
  -4  -3   2     1371.08     1312.33     13.29 o 
  -3  -3   2       50.51       46.81      1.42 o 
  -2  -3   2     1312.17     1306.53     18.94 o 
  -1  -3   2        9.72       13.48      0.76 o 
   0  -3   2     6889.25     7229.15     82.80 o 
   1  -3   2     3100.38     3150.73     36.48 o 
   2  -3   2     1406.34     1426.11     16.91 o 
   3  -3   2     1031.52     1086.04     13.15 o 
   4  -3   2      687.20      663.19     14.97 o 
   5  -3   2       24.25       28.18      2.03 o 
   6  -3   2       30.05       31.72      6.46 o 
   7  -3   2        4.56        4.42      2.34 o 
   8  -3   2      199.54      198.30      8.11 o 
   9  -3   2      259.54      257.52      6.79 o 
  -9  -2   2        3.60        1.10      3.02 o 
  -8  -2   2      393.91      387.40     10.72 o 
  -7  -2   2      145.85      157.59      2.79 o 
  -6  -2   2      274.69      260.91      3.52 o 
  -5  -2   2      934.64      923.45      9.42 o 
  -4  -2   2     1162.08     1227.73     17.97 o 
  -3  -2   2      180.64      208.83      3.10 o 
  -2  -2   2        4.06        3.37      1.51 o 
  -1  -2   2       57.87       62.65      1.29 o 
   0  -2   2    12002.39    11496.41    314.71 o 
   1  -2   2       29.77       38.89      1.12 o 
   2  -2   2     4096.18     3869.88     55.07 o 
   3  -2   2     2243.11     2157.46     31.09 o 
   4  -2   2      106.54      131.19      5.91 o 
   5  -2   2      372.11      384.36     17.58 o 
   6  -2   2        0.68        2.17      1.79 o 
   7  -2   2       85.76       94.11      3.69 o 
   8  -2   2       36.90       34.11      2.89 o 
   9  -2   2       44.93       52.10      3.48 o 
  -9  -1   2      181.47      203.87      7.69 o 
  -8  -1   2        4.78        5.21      1.53 o 
  -7  -1   2      222.94      225.95      3.88 o 
  -6  -1   2      884.20      850.92      8.89 o 
  -5  -1   2      375.94      370.97      5.52 o 
  -4  -1   2        6.65        9.95      0.84 o 
  -3  -1   2      515.38      501.64      6.24 o 
  -2  -1   2     1068.72     1217.82     17.39 o 
  -1  -1   2      192.30      192.09      4.66 o 
   0  -1   2      847.46      861.87     14.00 o 
   1  -1   2     2749.44     2701.60     31.41 o 
   2  -1   2     7842.69     7590.97    120.07 o 
   3  -1   2      173.39      201.71      3.78 o 
   4  -1   2      473.40      443.45      5.84 o 
   5  -1   2       24.70       18.67      1.64 o 
   6  -1   2      694.70      680.47     11.17 o 
   7  -1   2       11.88        6.64      1.84 o 
   8  -1   2      111.66      105.48      4.07 o 
   9  -1   2      110.70      107.34      4.46 o 
  -9   0   2        3.51       -0.72      2.11 o 
  -8   0   2      323.43      316.07      5.08 o 
  -7   0   2      637.58      625.91      8.04 o 
  -6   0   2      431.84      446.30      5.17 o 
  -5   0   2      618.80      618.85     12.78 o 
  -4   0   2     2854.52     2937.39     56.32 o 
  -3   0   2      234.72      253.74      4.27 o 
  -2   0   2     2492.30     2565.15     29.56 o 
  -1   0   2      434.89      450.49      6.61 o 
   0   0   2      904.48      888.84     10.57 o 
   1   0   2     1789.41     1767.31     28.32 o 
   2   0   2     5282.63     5279.17     74.12 o 
   3   0   2     4586.42     4610.50     83.65 o 
   4   0   2      882.85      846.70     11.81 o 
   5   0   2        2.13        2.16      1.09 o 
   6   0   2       41.61       37.31      2.42 o 
   7   0   2        1.57        0.81      2.06 o 
   8   0   2      419.30      407.93      8.15 o 
   9   0   2       27.59       31.46      2.89 o 
  -9   1   2       34.55       45.35      2.65 o 
  -8   1   2       32.17       39.53      2.09 o 
  -7   1   2       67.24       66.41      2.44 o 
  -6   1   2     1019.30     1036.10     22.53 o 
  -5   1   2     1213.15     1177.43     14.27 o 
  -4   1   2       15.89       21.08      1.60 o 
  -3   1   2        6.80       13.30      1.71 o 
  -2   1   2      347.93      336.99      5.25 o 
  -1   1   2     3582.74     3686.30     42.35 o 
   0   1   2     5395.68     5398.09     61.92 o 
   1   1   2      398.96      439.37      5.39 o 
   2   1   2     1202.87     1160.45     13.69 o 
   3   1   2     1165.83     1059.74     12.74 o 
   4   1   2     1233.05     1316.36     21.44 o 
   5   1   2      198.54      197.49      4.22 o 
   6   1   2       72.40       85.94      4.40 o 
   7   1   2      281.71      266.82      5.92 o 
   8   1   2       61.48       52.75      4.40 o 
   9   1   2        3.78        3.57      3.30 o 
  -9   2   2      363.45      382.49      6.22 o 
  -8   2   2       38.04       32.14      2.05 o 
  -7   2   2      448.14      422.33      6.99 o 
  -6   2   2      803.92      808.50     10.13 o 
  -5   2   2       46.80       43.09      1.85 o 
  -4   2   2     2957.66     3168.54     37.42 o 
  -3   2   2      122.38      110.60      3.21 o 
  -2   2   2     1724.11     1900.25     22.21 o 
  -1   2   2     1265.92     1283.12     15.17 o 
   0   2   2     1312.87     1447.85     16.97 o 
   1   2   2     3454.43     3446.99     39.71 o 
   2   2   2     4270.44     4460.78     51.29 o 
   3   2   2       60.69       60.62      1.69 o 
   4   2   2      351.78      344.47      4.97 o 
   5   2   2      501.98      491.48      8.28 o 
   6   2   2       13.69       14.13      1.84 o 
   7   2   2       55.72       65.39      4.40 o 
   8   2   2      408.44      374.22     10.72 o 
   9   2   2      227.40      234.92      8.52 o 
  -9   3   2        9.00        8.33      2.50 o 
  -8   3   2       24.30       27.81      2.21 o 
  -7   3   2     1189.86     1167.57     14.06 o 
  -6   3   2       10.92       15.53      1.91 o 
  -5   3   2     1133.97     1120.86     17.19 o 
  -4   3   2     1070.81     1111.67     13.58 o 
  -3   3   2       10.35       11.12      1.13 o 
  -2   3   2     2044.84     2460.57     29.76 o 
  -1   3   2      462.40      528.35      6.81 o 
   0   3   2     2225.52     2384.79     28.77 o 
   1   3   2     2243.94     2368.25     27.55 o 
   2   3   2      278.58      267.32      3.83 o 
   3   3   2     1026.09     1021.11     12.53 o 
   4   3   2      455.46      444.28      7.77 o 
   5   3   2      636.50      632.49     15.11 o 
   6   3   2        6.48        6.32      1.75 o 
   7   3   2       45.80       42.86      3.85 o 
   8   3   2       57.77       63.19      4.95 o 
  -8   4   2      138.66      148.04      3.76 o 
  -7   4   2      186.33      186.22      3.92 o 
  -6   4   2      439.90      421.44      6.10 o 
  -5   4   2     1617.74     1616.39     34.62 o 
  -4   4   2       44.26       43.09      2.00 o 
  -3   4   2       23.81       22.83      1.42 o 
  -2   4   2      234.75      227.42      3.80 o 
  -1   4   2     2046.31     2194.81     25.85 o 
   0   4   2      187.44      176.89      2.98 o 
   1   4   2      833.28      831.01     20.33 o 
   2   4   2     3033.84     3075.67     44.10 o 
   3   4   2      326.47      322.84      6.22 o 
   4   4   2        3.79        4.44      1.64 o 
   5   4   2      192.90      199.41      4.95 o 
   6   4   2        4.63        5.22      2.14 o 
   7   4   2      190.03      187.46      5.43 o 
   8   4   2        4.02        3.57      3.57 o 
  -8   5   2       20.99       22.46      2.84 o 
  -7   5   2      309.09      315.01      5.42 o 
  -6   5   2      284.33      284.58      4.89 o 
  -5   5   2      258.68      254.40      4.36 o 
  -4   5   2      114.53      112.92      5.77 o 
  -3   5   2      508.57      518.01      7.26 o 
  -2   5   2       55.39       60.11      2.21 o 
  -1   5   2      273.21      285.38      4.53 o 
   0   5   2       35.31       42.19      2.53 o 
   1   5   2     2796.26     2840.83     41.19 o 
   2   5   2      252.82      253.18      5.77 o 
   3   5   2      433.82      406.33      7.67 o 
   4   5   2     1094.96     1045.64     16.61 o 
   5   5   2        0.22       -2.76      1.84 o 
   6   5   2       64.02       56.64      3.40 o 
   7   5   2        3.93        3.30      2.53 o 
  -7   6   2      211.31      211.77      5.35 o 
  -6   6   2       95.51       91.83      3.15 o 
  -5   6   2      540.32      526.01      7.43 o 
  -4   6   2      363.85      378.66      7.78 o 
  -3   6   2       10.51       10.92      1.31 o 
  -2   6   2        9.24       14.20      2.24 o 
  -1   6   2      334.63      340.45      7.12 o 
   0   6   2      900.40      921.65     14.94 o 
   1   6   2      946.73      942.83     17.72 o 
   2   6   2      281.10      274.12      6.12 o 
   3   6   2      766.97      775.42     19.10 o 
   4   6   2       38.68       37.06      2.62 o 
   5   6   2        3.85        6.46      2.33 o 
   6   6   2       56.82       60.91      3.69 o 
  -6   7   2      451.90      465.50      8.44 o 
  -5   7   2      418.65      414.71      6.49 o 
  -4   7   2       18.75       25.00      4.67 o 
  -3   7   2      217.29      227.50      9.62 o 
  -2   7   2        0.05       -0.51      2.08 o 
  -1   7   2      283.25      280.28      6.60 o 
   0   7   2       31.71       39.91      3.30 o 
   1   7   2      444.96      419.94      8.52 o 
   2   7   2       82.42       84.42      3.87 o 
   3   7   2      241.34      230.22      5.92 o 
   4   7   2       41.52       38.57      3.20 o 
   5   7   2       73.59       87.02      4.47 o 
  -4   8   2      469.74      476.98     15.11 o 
  -3   8   2       78.55       76.38      6.87 o 
  -2   8   2       13.99       13.96      3.02 o 
  -1   8   2       16.38       18.22      2.90 o 
   0   8   2      204.22      185.51      5.74 o 
   1   8   2      644.55      667.42     12.50 o 
   2   8   2      140.42      133.03      5.12 o 
   3   8   2      153.87      137.94      5.23 o 
  -3  -9   3       10.61       13.99      3.17 o 
  -2  -9   3       99.03       91.57      4.81 o 
  -1  -9   3      378.29      388.83     14.01 o 
   0  -9   3      134.00      140.26      8.11 o 
   1  -9   3       12.61        9.34      4.95 o 
   2  -9   3       29.52       28.57      5.77 o 
   3  -9   3        1.96        3.02      4.95 o 
  -5  -8   3       68.37       68.15      4.27 o 
  -4  -8   3       45.44       42.11      3.48 o 
  -3  -8   3       66.59       75.78      4.15 o 
  -2  -8   3      806.40      791.19     22.53 o 
  -1  -8   3      313.49      301.02      7.04 o 
   0  -8   3       43.00       42.50      3.10 o 
   1  -8   3      380.74      379.29      8.05 o 
   2  -8   3       10.99       18.13      4.95 o 
   3  -8   3      252.25      246.46     10.44 o 
   4  -8   3       10.78        3.85      4.40 o 
   5  -8   3      207.57      199.47      9.34 o 
  -6  -7   3        0.67        5.14      2.81 o 
  -5  -7   3       27.50       23.88      3.01 o 
  -4  -7   3        2.50        3.21      2.42 o 
  -3  -7   3      444.23      437.83      8.74 o 
  -2  -7   3      377.88      354.52      7.48 o 
  -1  -7   3       47.53       60.71      7.42 o 
   0  -7   3     1108.79     1075.83     19.10 o 
   1  -7   3       98.40      104.30      6.73 o 
   2  -7   3      143.86      164.58      7.97 o 
   3  -7   3      194.15      179.79      5.21 o 
   4  -7   3      289.99      302.11      7.04 o 
   5  -7   3      373.08      377.33     13.74 o 
   6  -7   3       32.08       35.21      3.48 o 
  -7  -6   3        2.60        1.10      4.12 o 
  -6  -6   3       29.75       31.83      3.01 o 
  -5  -6   3       37.35       34.50      2.81 o 
  -4  -6   3      309.49      302.41      7.42 o 
  -3  -6   3      181.42      178.69      6.46 o 
  -2  -6   3      589.23      584.05     10.20 o 
  -1  -6   3     3164.41     3189.96     46.33 o 
   0  -6   3      669.11      699.56     26.93 o 
   1  -6   3      190.86      193.81      5.47 o 
   2  -6   3      387.43      365.06      5.70 o 
   3  -6   3      150.87      138.90      4.29 o 
   4  -6   3     1195.27     1196.14     40.11 o 
   5  -6   3       45.10       47.75      3.09 o 
   6  -6   3      321.82      312.44      7.28 o 
   7  -6   3      265.71      273.07      7.09 o 
  -8  -5   3        1.64        2.01      2.70 o 
  -7  -5   3      101.69       97.82      4.42 o 
  -6  -5   3      145.94      140.87      4.46 o 
  -5  -5   3      305.97      292.96      6.40 o 
  -4  -5   3      348.10      360.99      7.18 o 
  -3  -5   3      245.56      257.92      5.53 o 
  -2  -5   3     1141.61     1127.72     19.51 o 
  -1  -5   3      204.56      203.17      6.70 o 
   0  -5   3      878.28      938.73     11.82 o 
   1  -5   3     1160.69     1225.19     15.11 o 
   2  -5   3        0.44        0.59      1.07 o 
   3  -5   3       65.30       69.55      3.17 o 
   4  -5   3        7.18        7.11      2.06 o 
   5  -5   3      104.15      107.78      3.98 o 
   6  -5   3     1135.88     1111.14     18.16 o 
   7  -5   3        3.75        3.01      2.42 o 
   8  -5   3       61.95       69.05      4.22 o 
  -8  -4   3      101.46      114.52      6.46 o 
  -7  -4   3      123.43      107.01      4.07 o 
  -6  -4   3      141.68      139.22      4.15 o 
  -5  -4   3      118.19      117.01      4.26 o 
  -4  -4   3       53.02       58.91      2.77 o 
  -3  -4   3      995.78      929.79     22.47 o 
  -2  -4   3      915.35      979.58     11.98 o 
  -1  -4   3     1652.08     1645.16     34.86 o 
   0  -4   3      280.55      229.50      3.67 o 
   1  -4   3      741.38      820.43     12.34 o 
   2  -4   3      131.40      142.33      3.76 o 
   3  -4   3       18.31       25.51      1.84 o 
   4  -4   3      990.47      979.18     29.12 o 
   5  -4   3     1850.82     1842.07     27.68 o 
   6  -4   3      279.47      279.81      7.56 o 
   7  -4   3      361.22      371.20      7.97 o 
   8  -4   3      580.05      582.98     18.41 o 
  -9  -3   3      138.75      146.99      7.14 o 
  -8  -3   3      184.26      186.28      7.42 o 
  -7  -3   3      140.80      134.73      4.67 o 
  -6  -3   3      522.97      508.37      8.93 o 
  -5  -3   3        3.01        3.33      1.22 o 
  -4  -3   3      739.86      724.04     18.18 o 
  -3  -3   3      418.59      414.81      5.62 o 
  -2  -3   3     2029.29     2166.93     25.33 o 
  -1  -3   3     3367.71     3283.55     37.91 o 
   0  -3   3     1332.85     1490.81     17.71 o 
   1  -3   3       99.32       79.57      3.08 o 
   2  -3   3      286.67      425.81      9.12 o 
   3  -3   3       53.50       50.04      2.33 o 
   4  -3   3      167.51      164.37      5.91 o 
   5  -3   3        8.34        9.34      1.75 o 
   6  -3   3      749.21      716.94     12.14 o 
   7  -3   3      343.61      340.52      7.28 o 
   8  -3   3        3.24        1.81      2.42 o 
   9  -3   3       35.92       43.53      3.48 o 
  -9  -2   3        4.93        6.87      3.30 o 
  -8  -2   3       19.11       17.31      3.02 o 
  -7  -2   3       53.43       47.30      1.84 o 
  -6  -2   3       14.36       17.42      2.06 o 
  -5  -2   3       44.64       40.80      1.78 o 
  -4  -2   3      268.24      254.49      3.79 o 
  -3  -2   3      561.17      537.06      6.82 o 
  -2  -2   3     4034.61     4102.38     47.17 o 
  -1  -2   3     1036.09     1060.70     15.05 o 
   0  -2   3      917.76      848.89     10.20 o 
   1  -2   3     5047.52     4936.21     56.68 o 
   2  -2   3      183.28      183.06      2.96 o 
   3  -2   3       59.17       63.25      2.23 o 
   4  -2   3      838.51      892.27     13.89 o 
   5  -2   3      910.07      893.65     14.08 o 
   6  -2   3      148.25      138.96      4.07 o 
   7  -2   3      252.58      247.63      5.82 o 
   8  -2   3      281.06      270.54     10.03 o 
   9  -2   3       49.21       51.37      3.48 o 
  -9  -1   3       42.19       42.88      3.69 o 
  -8  -1   3      253.73      250.55      4.40 o 
  -7  -1   3        4.34        5.06      1.32 o 
  -6  -1   3       54.08       54.27      2.06 o 
  -5  -1   3        1.26        4.20      3.06 o 
  -4  -1   3       54.09       48.54      1.99 o 
  -3  -1   3     1891.78     1819.27     21.26 o 
  -2  -1   3     2323.92     2400.15     27.76 o 
  -1  -1   3     9164.42     8917.90    263.60 o 
   0  -1   3    13899.60    13199.78    150.96 o 
   1  -1   3      164.44      171.79      2.51 o 
   2  -1   3      355.19      337.13      4.42 o 
   3  -1   3       94.89       77.98      3.83 o 
   4  -1   3     1996.63     2038.41     34.89 o 
   5  -1   3       31.28       26.22      3.02 o 
   6  -1   3      663.47      694.13     14.84 o 
   7  -1   3      159.74      170.06      4.65 o 
   8  -1   3        6.54        4.24      2.31 o 
   9  -1   3       12.37       18.39      2.81 o 
  -9   0   3      275.81      285.41      5.08 o 
  -8   0   3      284.37      279.94      4.67 o 
  -7   0   3       66.22       55.95      2.25 o 
  -6   0   3      110.62      106.03      4.02 o 
  -5   0   3      522.12      533.89      7.03 o 
  -4   0   3     1272.93     1317.43     15.65 o 
  -3   0   3      563.41      583.18      7.24 o 
  -2   0   3     1156.12     1133.00     13.27 o 
  -1   0   3      685.60      673.58      9.91 o 
   0   0   3      137.10      144.15      2.61 o 
   1   0   3     2820.81     2729.80     31.46 o 
   2   0   3      220.18      220.23      6.12 o 
   3   0   3      802.79      774.34     11.64 o 
   4   0   3      487.68      520.32      6.81 o 
   5   0   3      293.22      292.77      6.45 o 
   6   0   3     1226.20     1208.78     18.65 o 
   7   0   3      157.43      150.07      4.46 o 
   8   0   3       69.98       74.56      3.68 o 
   9   0   3       81.54       91.47      4.26 o 
  -9   1   3        8.72        8.00      2.31 o 
  -8   1   3       81.92       80.35      2.73 o 
  -7   1   3      392.16      384.66      9.89 o 
  -6   1   3      238.25      264.64     10.30 o 
  -5   1   3       31.14       27.77      1.37 o 
  -4   1   3        2.75        3.00      0.76 o 
  -3   1   3     3392.84     3403.70     39.23 o 
  -2   1   3     1501.86     1464.86     17.24 o 
  -1   1   3     1590.33     1735.71     20.20 o 
   0   1   3     2958.05     3060.46     35.27 o 
   1   1   3      511.83      507.27      6.29 o 
   2   1   3       27.16       27.06      1.16 o 
   3   1   3       10.42       19.03      1.31 o 
   4   1   3       56.80       57.49      1.83 o 
   5   1   3     1543.33     1425.80     17.39 o 
   6   1   3      773.80      779.75     12.72 o 
   7   1   3       63.59       68.24      3.36 o 
   8   1   3      384.30      375.32     10.72 o 
   9   1   3        0.30        2.20      3.30 o 
  -9   2   3       60.93       72.06      5.77 o 
  -8   2   3      467.72      469.32     10.81 o 
  -7   2   3        6.07        4.70      1.48 o 
  -6   2   3      356.35      339.74      6.46 o 
  -5   2   3       27.58       30.81      1.63 o 
  -4   2   3      175.51      157.69      2.91 o 
  -3   2   3     1094.92     1079.37     13.01 o 
  -2   2   3     3400.26     3762.03     43.36 o 
  -1   2   3     3336.60     3392.85     39.13 o 
   0   2   3      594.97      587.45      7.29 o 
   1   2   3        6.45        8.34      0.68 o 
   2   2   3        5.03       18.94      1.16 o 
   3   2   3        4.76        6.19      0.89 o 
   4   2   3      750.02      781.64      9.99 o 
   5   2   3       19.05       17.59      1.37 o 
   6   2   3       50.76       49.60      2.72 o 
   7   2   3      704.60      682.77     16.49 o 
   8   2   3       27.14       25.55      3.57 o 
  -8   3   3        4.71        5.59      2.23 o 
  -7   3   3       28.51       28.16      1.99 o 
  -6   3   3      123.85      121.52      3.69 o 
  -5   3   3      960.19      955.45     14.86 o 
  -4   3   3       26.18       30.28      1.48 o 
  -3   3   3     1300.34     1412.48     17.03 o 
  -2   3   3     1505.45     1510.85     18.08 o 
  -1   3   3     2564.56     2708.02     31.56 o 
   0   3   3     4103.11     4570.11     52.61 o 
   1   3   3     1010.15     1008.66     12.21 o 
   2   3   3      227.23      226.59      3.47 o 
   3   3   3      640.05      624.79      8.08 o 
   4   3   3        5.66        6.70      2.47 o 
   5   3   3      113.33      121.99      5.50 o 
   6   3   3      490.28      486.43      8.84 o 
   7   3   3        9.73       12.09      3.02 o 
   8   3   3       46.12       56.60      4.95 o 
  -8   4   3       76.55       77.51      6.87 o 
  -7   4   3      429.07      429.56      7.66 o 
  -6   4   3       11.56       14.01      2.75 o 
  -5   4   3       40.24       37.18      2.42 o 
  -4   4   3        6.72        9.90      1.49 o 
  -3   4   3     1895.33     1914.82     22.89 o 
  -2   4   3      184.35      160.92      3.18 o 
  -1   4   3      804.84      829.34     10.51 o 
   0   4   3     1974.20     2000.47     23.68 o 
   1   4   3      198.17      202.60      3.98 o 
   2   4   3      304.20      315.69      6.02 o 
   3   4   3        1.64        2.61      1.79 o 
   4   4   3      555.09      530.78      9.23 o 
   5   4   3      646.31      634.43     20.33 o 
   6   4   3       33.76       33.01      5.08 o 
   7   4   3       64.91       69.79      5.22 o 
   8   4   3       60.49       60.45      5.22 o 
  -7   5   3       49.92       47.64      2.97 o 
  -6   5   3        5.94        8.96      1.73 o 
  -5   5   3       20.82       23.18      3.43 o 
  -4   5   3      305.95      326.22      5.32 o 
  -3   5   3     1111.96     1117.83     15.83 o 
  -2   5   3      106.14      111.02      3.50 o 
  -1   5   3     2798.44     2839.57     33.46 o 
   0   5   3       87.26       80.96      3.30 o 
   1   5   3       59.42       53.13      3.01 o 
   2   5   3      606.36      583.86     14.29 o 
   3   5   3      443.50      428.16      8.06 o 
   4   5   3       20.15       15.79      2.23 o 
   5   5   3      217.76      212.00      8.11 o 
   6   5   3      492.70      465.56      9.23 o 
   7   5   3      157.38      167.54      7.83 o 
  -7   6   3      154.62      158.98      4.88 o 
  -6   6   3       96.91       95.86      3.63 o 
  -5   6   3       24.37       26.81      2.04 o 
  -4   6   3       50.32       54.40      4.95 o 
  -3   6   3      157.51      164.11      3.74 o 
  -2   6   3      941.42      962.00     15.70 o 
  -1   6   3      616.26      587.44     13.88 o 
   0   6   3       76.35       73.99      3.63 o 
   1   6   3      520.95      504.98      9.32 o 
   2   6   3        7.34        6.96      2.03 o 
   3   6   3       24.11       33.64      2.62 o 
   4   6   3       65.51       56.61      3.50 o 
   5   6   3      239.69      249.24     21.84 o 
   6   6   3       58.69       63.16      3.98 o 
  -5   7   3        3.64        1.87      4.67 o 
  -4   7   3       98.13       99.19      7.42 o 
  -3   7   3      585.16      583.97     11.40 o 
  -2   7   3      292.46      298.10      7.19 o 
  -1   7   3      737.37      718.61     12.78 o 
   0   7   3      650.85      645.99     11.72 o 
   1   7   3      174.59      165.76      5.12 o 
   2   7   3        2.46        1.70      2.11 o 
   3   7   3        2.34       -0.63      2.31 o 
   4   7   3       41.73       32.31      3.20 o 
   5   7   3      219.52      214.81     15.39 o 
  -3   8   3      106.20      112.92      8.24 o 
  -2   8   3      455.81      466.09      9.69 o 
  -1   8   3      502.92      518.75     10.72 o 
   0   8   3      153.46      154.43     10.85 o 
   1   8   3       99.98       86.18      4.34 o 
   2   8   3       55.52       57.22      3.83 o 
   3   8   3       14.82       14.55      3.43 o 
  -3  -9   4      292.65      284.25      7.55 o 
  -2  -9   4       30.54       32.99      4.67 o 
  -1  -9   4       10.33        8.69      2.84 o 
   0  -9   4       19.84       16.69      2.95 o 
   1  -9   4       37.47       45.06      6.04 o 
   2  -9   4      618.41      666.01     18.96 o 
   3  -9   4       67.02       56.60      6.59 o 
   4  -9   4       32.83       25.28      5.77 o 
  -5  -8   4       56.36       58.68      3.98 o 
  -4  -8   4      396.60      399.12      8.74 o 
  -3  -8   4       74.32       72.03      4.07 o 
  -2  -8   4       13.53       11.30      2.77 o 
  -1  -8   4      220.86      219.87      6.06 o 
   0  -8   4       34.92       42.70     12.36 o 
   1  -8   4      239.05      251.18      6.40 o 
   2  -8   4      173.18      175.29      8.79 o 
   3  -8   4      258.41      274.21     10.72 o 
   4  -8   4      503.58      529.18     15.94 o 
   5  -8   4        5.07        6.52      2.89 o 
  -6  -7   4       18.49       16.02      3.01 o 
  -5  -7   4      535.60      522.78     17.31 o 
  -4  -7   4      173.56      166.54      7.14 o 
  -3  -7   4      113.60      115.75      8.52 o 
  -2  -7   4      469.94      474.75      9.13 o 
  -1  -7   4        0.28       -0.34      2.61 o 
   0  -7   4      406.67      404.83      8.21 o 
   1  -7   4        3.50        3.77      1.91 o 
   2  -7   4     1129.57     1110.56     26.38 o 
   3  -7   4      910.30      874.24     14.73 o 
   4  -7   4      247.23      235.77      6.18 o 
   5  -7   4      341.18      335.63      7.74 o 
   6  -7   4       85.42       92.51      4.56 o 
  -7  -6   4        2.19        3.74      3.43 o 
  -6  -6   4      546.09      556.46     10.58 o 
  -5  -6   4       47.63       54.77      3.40 o 
  -4  -6   4        5.88        9.07      2.75 o 
  -3  -6   4     1218.87     1241.96     34.62 o 
  -2  -6   4        5.16        5.31      2.03 o 
  -1  -6   4       10.90       12.83      5.08 o 
   0  -6   4       19.13       22.16      2.24 o 
   1  -6   4      725.67      729.50     15.73 o 
   2  -6   4      918.00      915.77     11.91 o 
   3  -6   4      153.90      163.92      8.65 o 
   4  -6   4      806.66      787.43     13.49 o 
   5  -6   4      343.19      328.00      7.38 o 
   6  -6   4        3.02       -0.41      2.33 o 
   7  -6   4       16.78       14.18      3.16 o 
  -8  -5   4       10.65        4.60      2.89 o 
  -7  -5   4      237.10      238.43      7.97 o 
  -6  -5   4        2.16        5.08      2.23 o 
  -5  -5   4      111.31      119.37      4.07 o 
  -4  -5   4     2685.28     2697.98     39.44 o 
  -3  -5   4       21.09       26.68      3.71 o 
  -2  -5   4        3.66        6.62      1.64 o 
  -1  -5   4     1016.21     1029.74     15.86 o 
   0  -5   4      615.08      645.10      8.55 o 
   1  -5   4      341.92      381.16      6.33 o 
   2  -5   4      615.80      577.88      7.85 o 
   3  -5   4     1285.98     1258.14     42.72 o 
   4  -5   4     1294.26     1250.73     19.62 o 
   5  -5   4      185.10      187.71      5.15 o 
   6  -5   4      217.42      213.79      5.83 o 
   7  -5   4       62.10       67.83      3.98 o 
   8  -5   4      373.79      366.33      8.54 o 
  -8  -4   4      215.82      215.85      5.82 o 
  -7  -4   4       15.70       18.81      2.50 o 
  -6  -4   4       50.07       54.08      3.09 o 
  -5  -4   4     1380.24     1359.34     20.88 o 
  -4  -4   4      143.51      146.69      3.95 o 
  -3  -4   4     1171.59     1229.26     14.95 o 
  -2  -4   4     3255.89     3381.90     39.28 o 
  -1  -4   4       88.37       85.88      2.14 o 
   0  -4   4      864.73     1027.27     12.75 o 
   1  -4   4        8.06       11.46      1.12 o 
   2  -4   4     1157.13     1025.68     15.33 o 
   3  -4   4     1157.30     1214.94     18.65 o 
   4  -4   4       47.47       41.15      2.42 o 
   5  -4   4      196.30      207.58      5.25 o 
   6  -4   4       66.89       65.92      3.48 o 
   7  -4   4       82.04       76.11      5.63 o 
   8  -4   4        9.82       12.39      2.89 o 
  -9  -3   4        5.12        6.04      3.57 o 
  -8  -3   4      121.39       98.91      5.50 o 
  -7  -3   4      212.07      222.74      5.43 o 
  -6  -3   4     1248.50     1233.28     19.04 o 
  -5  -3   4      327.82      325.61      4.94 o 
  -4  -3   4      254.40      223.71      5.39 o 
  -3  -3   4      816.82      807.04     12.04 o 
  -2  -3   4       31.46       28.53      1.19 o 
  -1  -3   4       19.07       23.69      1.05 o 
   0  -3   4      626.33      680.10      8.56 o 
   1  -3   4     1603.86     1627.48     19.92 o 
   2  -3   4     4528.87     4680.85     53.99 o 
   3  -3   4       70.52       75.22      2.72 o 
   4  -3   4     1648.83     1483.01     22.80 o 
   5  -3   4      970.15      929.25     14.86 o 
   6  -3   4        1.52        2.27      1.84 o 
   7  -3   4      116.76      123.84      4.37 o 
   8  -3   4       11.64        9.68      2.62 o 
  -9  -2   4       53.48       46.98      4.12 o 
  -8  -2   4       35.91       41.21      3.57 o 
  -7  -2   4        1.29       -0.44      1.64 o 
  -6  -2   4        7.30        9.98      1.32 o 
  -5  -2   4      683.43      675.88     14.70 o 
  -4  -2   4     2900.82     2894.93     33.73 o 
  -3  -2   4     1047.72     1147.81     13.75 o 
  -2  -2   4       39.49       61.97      2.88 o 
  -1  -2   4     1663.93     1743.90     20.46 o 
   0  -2   4      452.93      440.54      5.66 o 
   1  -2   4     1664.99     1817.92     21.36 o 
   2  -2   4      115.55       97.12      1.90 o 
   3  -2   4     5715.27     5730.58    119.52 o 
   4  -2   4     2005.34     2060.30     30.11 o 
   5  -2   4       34.39       37.64      2.23 o 
   6  -2   4       76.18       74.90      3.20 o 
   7  -2   4        6.32        7.94      2.11 o 
   8  -2   4       79.23       68.44      3.68 o 
   9  -2   4        1.16       -1.33      2.50 o 
  -9  -1   4       30.96       37.37      2.70 o 
  -8  -1   4        1.04        1.69      1.76 o 
  -7  -1   4       52.95       52.73      2.99 o 
  -6  -1   4      499.82      482.96      8.15 o 
  -5  -1   4      521.04      490.33      6.60 o 
  -4  -1   4      521.12      502.80     15.94 o 
  -3  -1   4      650.88      650.08      8.03 o 
  -2  -1   4     3252.77     3212.09     37.01 o 
  -1  -1   4     2730.38     2701.81     31.30 o 
   0  -1   4     4886.97     5071.04     60.98 o 
   1  -1   4      107.53      120.04      2.92 o 
   2  -1   4     2273.24     2130.46     24.90 o 
   3  -1   4      455.26      413.71      9.24 o 
   4  -1   4      267.55      260.74      7.97 o 
   5  -1   4     1288.53     1286.38     24.18 o 
   6  -1   4      176.36      171.80      4.46 o 
   7  -1   4        2.86        4.34      1.91 o 
   8  -1   4       22.97       21.44      2.75 o 
   9  -1   4        2.33        7.50      2.62 o 
  -9   0   4       11.52       10.33      3.30 o 
  -8   0   4      139.18      129.19      3.25 o 
  -7   0   4      487.38      484.99      8.54 o 
  -6   0   4      672.13      687.94      9.04 o 
  -5   0   4      264.10      246.27      3.85 o 
  -4   0   4     1705.83     1709.57     23.76 o 
  -3   0   4      804.55      785.82      9.57 o 
  -2   0   4     1002.13     1090.97     12.90 o 
  -1   0   4     3618.91     3899.99     54.88 o 
   0   0   4     2243.17     2292.51     26.60 o 
   1   0   4     2048.19     2018.63     23.48 o 
   2   0   4     2248.10     2248.90     26.17 o 
   3   0   4      864.92      874.42     10.78 o 
   4   0   4     1098.53     1047.52     12.84 o 
   5   0   4      472.65      466.30     10.72 o 
   6   0   4        1.89        3.36      3.02 o 
   7   0   4       57.66       70.44      3.36 o 
   8   0   4       35.01       38.93      4.40 o 
   9   0   4      150.17      137.93      5.12 o 
  -9   1   4      121.98      114.62      4.22 o 
  -8   1   4       76.65       86.06      3.63 o 
  -7   1   4      172.79      174.60      4.34 o 
  -6   1   4       89.36       93.65      2.53 o 
  -5   1   4     2763.83     2749.28     32.20 o 
  -4   1   4     2741.46     2925.90     34.05 o 
  -3   1   4      231.17      233.42      6.83 o 
  -2   1   4     2517.62     2607.06     30.25 o 
  -1   1   4     1170.30     1387.78     16.39 o 
   0   1   4      105.44       96.19      2.47 o 
   1   1   4      675.47      719.13      8.77 o 
   2   1   4      818.38      846.38     10.31 o 
   3   1   4     1723.44     1708.40     20.25 o 
   4   1   4      967.75      924.15     16.10 o 
   5   1   4       17.83       14.54      1.35 o 
   6   1   4       91.42       97.78      3.56 o 
   7   1   4        0.10       -3.09      3.85 o 
   8   1   4       68.10       66.49      4.95 o 
   9   1   4       12.56       12.09      3.85 o 
  -9   2   4       57.41       59.94      3.36 o 
  -8   2   4        4.40        2.48      2.18 o 
  -7   2   4        6.49        2.20      2.75 o 
  -6   2   4     1549.88     1556.85     29.54 o 
  -5   2   4      598.41      580.12      7.77 o 
  -4   2   4       39.96       36.39      1.66 o 
  -3   2   4     2043.01     2074.74     24.38 o 
  -2   2   4     1355.25     1500.93     17.82 o 
  -1   2   4      161.22      182.97      4.73 o 
   0   2   4        2.61        3.96      1.45 o 
   1   2   4      948.07      980.19     11.84 o 
   2   2   4      757.10      699.89     10.99 o 
   3   2   4      806.63      818.09     18.43 o 
   4   2   4      695.54      649.41      8.57 o 
   5   2   4     1604.64     1581.03     22.43 o 
   6   2   4      116.08      118.69      5.22 o 
   7   2   4        2.34        1.37      2.75 o 
   8   2   4       25.51       35.99      4.12 o 
  -8   3   4      307.72      311.59      6.53 o 
  -7   3   4      229.99      233.82      8.24 o 
  -6   3   4       16.61       17.26      3.71 o 
  -5   3   4      137.28      139.19      3.06 o 
  -4   3   4     2223.59     2202.15     26.07 o 
  -3   3   4      423.30      405.13      5.71 o 
  -2   3   4       93.26      102.21      2.37 o 
  -1   3   4      144.30      137.75      2.62 o 
   0   3   4      283.12      338.77      4.74 o 
   1   3   4     3198.28     3407.92     39.50 o 
   2   3   4     1188.97     1282.50     15.49 o 
   3   3   4     1015.90     1041.38     13.87 o 
   4   3   4      958.31      885.15     13.99 o 
   5   3   4        3.73        4.12      1.75 o 
   6   3   4       61.06       76.93      4.67 o 
   7   3   4       52.91       64.84      4.95 o 
  -8   4   4      203.60      202.67      7.56 o 
  -6   4   4       20.75       21.98      3.57 o 
  -5   4   4     1558.34     1569.01     23.60 o 
  -4   4   4     1035.06      999.42     12.69 o 
  -3   4   4      163.21      178.21      4.36 o 
  -2   4   4     1423.16     1445.64     17.65 o 
  -1   4   4       41.84       51.76      2.04 o 
   0   4   4      437.25      473.34      6.48 o 
   1   4   4       16.97       18.17      1.79 o 
   2   4   4      121.41      100.08      3.20 o 
   3   4   4     1471.75     1488.29     22.44 o 
   4   4   4      313.43      315.25      6.41 o 
   5   4   4      192.58      196.79      5.15 o 
   6   4   4       65.42       71.70      5.36 o 
   7   4   4       18.55       20.06      3.85 o 
  -7   5   4        2.34        4.72      2.31 o 
  -6   5   4      429.99      401.42     11.26 o 
  -5   5   4      514.40      530.83     13.46 o 
  -4   5   4        9.19       14.46      1.67 o 
  -3   5   4     1428.33     1465.43     18.18 o 
  -2   5   4      643.22      607.17      8.49 o 
  -1   5   4       43.18       45.48      2.36 o 
   0   5   4      532.81      517.99     11.40 o 
   1   5   4      802.36      802.70     13.11 o 
   2   5   4      417.85      431.40     11.54 o 
   3   5   4       93.12       91.70      3.40 o 
   4   5   4      215.12      207.72      5.25 o 
   5   5   4      163.78      172.13      8.93 o 
   6   5   4       52.05       48.11      3.40 o 
  -6   6   4      232.64      225.26      5.35 o 
  -5   6   4      261.78      267.34      8.79 o 
  -4   6   4     1155.30     1189.42     26.10 o 
  -3   6   4      449.53      444.59      6.93 o 
  -2   6   4       23.34       20.14      2.44 o 
  -1   6   4      189.37      194.50      9.20 o 
   0   6   4       25.96       32.81      2.70 o 
   1   6   4      665.05      675.45     13.88 o 
   2   6   4       60.82       59.09      5.77 o 
   3   6   4      799.89      740.89     12.82 o 
   4   6   4      302.11      284.38      6.61 o 
   5   6   4       22.48       23.19      6.46 o 
   6   6   4       26.57       29.08      3.57 o 
  -3   7   4      226.84      238.21      8.24 o 
  -2   7   4      277.14      281.49      6.87 o 
  -1   7   4        4.44        3.84      2.44 o 
   0   7   4      166.79      167.48      7.14 o 
   1   7   4       36.57       36.70      3.09 o 
   2   7   4       54.26       48.77      3.17 o 
   3   7   4      467.03      455.75     14.84 o 
   4   7   4       17.79       22.94      3.01 o 
  -2   8   4       96.06       95.34      5.77 o 
  -1   8   4       15.84       16.59      2.95 o 
   0   8   4        3.92        2.76      2.84 o 
   1   8   4      111.80      116.24      5.15 o 
   2   8   4      375.61      375.13     14.97 o 
  -3  -9   5        0.85       -1.04      2.97 o 
  -2  -9   5       35.00       33.81      3.43 o 
  -1  -9   5      165.24      167.99     10.72 o 
   0  -9   5      389.15      410.34     15.25 o 
   1  -9   5      348.15      338.77     12.36 o 
   2  -9   5      131.13      141.77      8.52 o 
   3  -9   5      195.16      173.37      9.07 o 
   4  -9   5      178.74      215.41     10.17 o 
  -5  -8   5        2.48       -0.20      3.02 o 
  -4  -8   5       27.86       32.32      3.29 o 
  -3  -8   5        0.58        0.08      2.50 o 
  -2  -8   5      780.08      778.81     20.47 o 
  -1  -8   5      456.34      449.41      9.11 o 
   0  -8   5      162.63      176.45      5.50 o 
   1  -8   5      463.58      465.71     14.29 o 
   2  -8   5      338.09      351.69     12.09 o 
   3  -8   5       37.97       35.99      5.22 o 
   4  -8   5        0.02       -5.77      3.85 o 
   5  -8   5        8.27        7.84      2.89 o 
  -6  -7   5        1.76        1.51      2.72 o 
  -5  -7   5        0.85       -0.96      2.53 o 
  -4  -7   5      101.53      100.12      4.27 o 
  -3  -7   5       28.69       31.67      3.71 o 
  -2  -7   5       82.09       81.14      3.75 o 
  -1  -7   5        9.32       13.39      2.38 o 
   0  -7   5     1460.54     1427.14     22.23 o 
   1  -7   5      499.27      529.78      9.74 o 
   2  -7   5       14.90       10.99      4.12 o 
   3  -7   5      306.70      287.88      7.42 o 
   4  -7   5        3.52        3.41      2.31 o 
   5  -7   5       88.77       91.88      4.95 o 
   6  -7   5      198.29      195.80      7.28 o 
  -7  -6   5       51.77       51.49      4.26 o 
  -6  -6   5      129.60      127.28      4.73 o 
  -5  -6   5      447.27      438.13      8.93 o 
  -4  -6   5       48.57       55.83      4.12 o 
  -3  -6   5      196.96      200.39      5.15 o 
  -2  -6   5       10.64       10.39      2.11 o 
  -1  -6   5     1464.49     1496.48     22.82 o 
   0  -6   5      747.49      723.91     12.22 o 
   1  -6   5      332.46      324.08      5.24 o 
   2  -6   5     1763.69     1650.01     44.37 o 
   3  -6   5       97.12       98.63      3.95 o 
   4  -6   5      287.76      269.23      6.40 o 
   5  -6   5        1.10       -1.87      2.11 o 
   6  -6   5       90.53       85.41      5.63 o 
   7  -6   5      197.23      194.39      6.02 o 
  -8  -5   5       20.32       26.73      4.53 o 
  -7  -5   5       25.61       22.34      2.81 o 
  -6  -5   5      543.22      522.18     15.52 o 
  -5  -5   5       10.92       21.85      8.38 o 
  -4  -5   5        6.87       10.23      5.22 o 
  -3  -5   5       61.03       69.65      4.53 o 
  -2  -5   5     2253.25     2381.49     34.78 o 
  -1  -5   5      703.30      668.89      8.87 o 
   0  -5   5      120.67      112.82      2.74 o 
   1  -5   5     1525.72     1464.85     17.92 o 
   2  -5   5      266.50      230.58      4.03 o 
   3  -5   5       79.68       80.86      3.40 o 
   4  -5   5      187.22      186.45      5.04 o 
   5  -5   5        3.60        2.97      2.03 o 
   6  -5   5      832.88      780.59     13.60 o 
   7  -5   5       15.98       16.63      3.71 o 
   8  -5   5       13.83       13.57      3.11 o 
  -8  -4   5       61.75       63.59      3.87 o 
  -7  -4   5      197.36      203.39      5.51 o 
  -6  -4   5        2.50        2.47      1.94 o 
  -5  -4   5       15.15       20.68      2.11 o 
  -4  -4   5      296.02      271.56      6.31 o 
  -3  -4   5      853.28      838.39     10.56 o 
  -2  -4   5      283.50      273.42      4.15 o 
  -1  -4   5      685.65      687.49     10.87 o 
   0  -4   5     6056.31     6370.92     79.62 o 
   1  -4   5     1983.02     2016.77     24.43 o 
   2  -4   5       19.80       15.97      1.50 o 
   3  -4   5      678.73      659.48     11.07 o 
   4  -4   5       45.96       41.16      3.02 o 
   5  -4   5      175.81      185.61      4.95 o 
   6  -4   5        2.87        3.57      2.03 o 
   7  -4   5      138.89      141.81      4.85 o 
   8  -4   5      702.28      710.84     13.21 o 
  -8  -3   5      126.47      130.04      4.46 o 
  -7  -3   5       95.69       96.18      4.40 o 
  -6  -3   5      818.65      816.19     10.72 o 
  -5  -3   5      160.76      167.20      3.25 o 
  -4  -3   5        1.15        2.16      0.95 o 
  -3  -3   5       94.08       85.45      1.98 o 
  -2  -3   5        6.90       10.23      0.93 o 
  -1  -3   5     1619.26     1656.57     22.68 o 
   0  -3   5     1670.25     1628.64     19.35 o 
   1  -3   5      136.94      117.68      2.34 o 
   2  -3   5     4238.34     4420.74     51.08 o 
   3  -3   5      159.05      140.25      3.78 o 
   4  -3   5     1308.00     1358.80     20.69 o 
   5  -3   5       35.16       33.62      2.42 o 
   6  -3   5      201.11      193.02      7.28 o 
   7  -3   5      346.56      356.39     14.29 o 
   8  -3   5        3.66        6.08      2.57 o 
  -7  -2   5      502.99      491.39      7.13 o 
  -6  -2   5      179.14      178.12      4.26 o 
  -5  -2   5      103.48      108.09      2.54 o 
  -4  -2   5      233.00      239.77      3.79 o 
  -3  -2   5      196.02      206.93      3.21 o 
  -2  -2   5     1247.74     1210.59     14.43 o 
  -1  -2   5     3194.19     3258.59     37.70 o 
   0  -2   5       53.47       41.28      1.75 o 
   1  -2   5     4101.28     3987.67     45.95 o 
   2  -2   5      551.75      564.94      8.10 o 
   3  -2   5      218.87      252.61      5.36 o 
   4  -2   5      969.11     1038.03     16.90 o 
   5  -2   5      411.02      430.48      7.96 o 
   6  -2   5     1232.07     1216.80     33.79 o 
   7  -2   5       16.40       15.05      3.30 o 
   8  -2   5       73.01       76.88      4.26 o 
  -9  -1   5        3.01        1.72      2.61 o 
  -8  -1   5      477.50      479.45     12.64 o 
  -7  -1   5      126.92      133.99      3.14 o 
  -6  -1   5      261.27      264.31      4.38 o 
  -5  -1   5      375.97      376.61      5.37 o 
  -4  -1   5      205.84      220.04     13.40 o 
  -3  -1   5      373.22      353.26      4.74 o 
  -2  -1   5       62.26       45.06      1.62 o 
  -1  -1   5      709.97      703.46     12.13 o 
   0  -1   5     5206.82     5050.30     58.01 o 
   1  -1   5     1530.49     1545.67     18.19 o 
   2  -1   5      417.53      419.78      8.17 o 
   3  -1   5     2174.47     2215.02     35.50 o 
   4  -1   5       40.53       43.86      2.55 o 
   5  -1   5      267.32      261.34      5.59 o 
   6  -1   5       20.96       24.65      2.31 o 
   7  -1   5      331.26      340.27     11.95 o 
   8  -1   5      647.98      625.75     11.64 o 
   9  -1   5        4.43        3.66      2.70 o 
  -9   0   5       99.13      109.65      4.22 o 
  -8   0   5      106.40      105.51      5.77 o 
  -7   0   5       13.11       13.46      2.75 o 
  -6   0   5      847.04      821.26     10.57 o 
  -5   0   5       25.28       24.76      1.61 o 
  -4   0   5       89.47       88.53      2.06 o 
  -3   0   5        4.95        4.96      1.95 o 
  -2   0   5     1428.39     1567.70     22.83 o 
  -1   0   5     6778.93     6880.00     96.36 o 
   0   0   5     1635.50     1648.63     19.35 o 
   1   0   5     2687.17     2721.04     31.57 o 
   2   0   5     2477.60     2493.83     29.08 o 
   3   0   5       10.74        9.40      1.57 o 
   4   0   5      194.52      215.87      3.62 o 
   5   0   5        1.61       -0.67      1.52 o 
   6   0   5       65.01       68.88      5.08 o 
   7   0   5      472.71      450.29      8.83 o 
   8   0   5       21.22       19.06      2.70 o 
  -9   1   5      147.74      157.52      4.88 o 
  -8   1   5       33.23       36.27      4.12 o 
  -7   1   5      687.59      670.68     16.21 o 
  -6   1   5      402.80      400.03      7.38 o 
  -5   1   5       46.75       42.42      1.90 o 
  -4   1   5     1346.94     1440.80     17.29 o 
  -3   1   5      975.39     1081.38     13.05 o 
  -2   1   5     1095.17     1090.35     13.11 o 
  -1   1   5      159.51      135.59      4.57 o 
   0   1   5     3381.51     3461.03     39.92 o 
   1   1   5     1446.87     1407.12     16.71 o 
   2   1   5      755.46      749.77      9.36 o 
   3   1   5      100.95      111.40      2.31 o 
   4   1   5      577.80      567.45      7.60 o 
   5   1   5       22.10       25.39      1.85 o 
   6   1   5      415.51      378.34      7.38 o 
   7   1   5        2.45        2.47      2.88 o 
   8   1   5      143.73      168.70      7.14 o 
  -8   2   5      539.69      541.27     14.56 o 
  -7   2   5      196.55      196.72      7.42 o 
  -6   2   5       26.92       22.53      3.30 o 
  -5   2   5      764.40      777.04     12.43 o 
  -4   2   5        1.52        2.67      1.00 o 
  -3   2   5      205.02      188.15      3.68 o 
  -2   2   5      297.31      369.97      5.13 o 
  -1   2   5     2327.00     2370.56     59.12 o 
   0   2   5     2418.61     2468.88     28.76 o 
   1   2   5      601.72      607.77      7.77 o 
   2   2   5      986.79      970.76     18.70 o 
   3   2   5      192.63      185.93      3.28 o 
   4   2   5      171.48      173.25      3.98 o 
   5   2   5      645.25      613.95      8.46 o 
   6   2   5       13.20       10.72      2.75 o 
   7   2   5      395.70      395.37     10.99 o 
   8   2   5      154.42      140.13      6.59 o 
  -7   3   5      192.39      197.27      7.42 o 
  -6   3   5     1680.91     1632.05     34.89 o 
  -5   3   5      134.14      142.46      4.08 o 
  -4   3   5       34.87       37.24      1.83 o 
  -3   3   5       24.62       23.64      1.41 o 
  -2   3   5      933.67     1020.03     12.74 o 
  -1   3   5     2106.95     2074.06     25.89 o 
   0   3   5      116.03      101.36      2.30 o 
   1   3   5     1040.21     1025.60     15.34 o 
   2   3   5     1844.03     1874.03     22.31 o 
   3   3   5       69.97       80.32      2.91 o 
   4   3   5      106.29      106.81      3.40 o 
   5   3   5       21.71       22.86      2.33 o 
  -8   4   5       79.56       73.88      3.89 o 
  -7   4   5      252.69      262.12      9.07 o 
  -6   4   5        8.06        6.87      3.02 o 
  -5   4   5        6.61        7.28      1.94 o 
  -4   4   5      609.20      586.09      9.91 o 
  -3   4   5       46.80       50.15      2.21 o 
  -2   4   5     1072.58     1102.54     19.22 o 
  -1   4   5      106.21      110.79      6.88 o 
   0   4   5     1234.25     1269.09     15.59 o 
   1   4   5     1693.25     1670.51     24.77 o 
   2   4   5        6.43        6.75      2.75 o 
   3   4   5      451.63      444.63      8.06 o 
   4   4   5      365.43      361.11     13.33 o 
   5   4   5      362.47      351.82      7.28 o 
   6   4   5       34.37       29.72      2.81 o 
   7   4   5       52.00       49.46      4.95 o 
  -6   5   5      140.48      141.77      6.87 o 
  -5   5   5      418.30      433.01     11.81 o 
  -4   5   5       29.55       24.63      2.33 o 
  -3   5   5      318.78      312.13      7.56 o 
  -2   5   5       43.22       34.45      1.88 o 
  -1   5   5     1645.38     1686.46     25.54 o 
   0   5   5     2463.88     2370.12     34.97 o 
   1   5   5      124.92      122.11      3.87 o 
   2   5   5      774.13      754.39     12.63 o 
   3   5   5       62.30       56.87      3.30 o 
   4   5   5       98.97       99.33      3.89 o 
   5   5   5        0.39        4.64      6.59 o 
   6   5   5       26.43       25.79      3.01 o 
  -5   6   5       87.01       94.79      5.77 o 
  -4   6   5       28.11       28.26      2.62 o 
  -3   6   5       34.27       37.64      3.85 o 
  -2   6   5      431.22      408.56     11.26 o 
  -1   6   5      337.10      353.89     14.15 o 
   0   6   5       50.39       45.87      3.09 o 
   1   6   5      671.68      644.03     11.46 o 
   2   6   5      573.42      552.95     10.20 o 
   3   6   5       19.62       23.36      2.72 o 
   4   6   5       18.60       20.19      3.57 o 
   5   6   5        8.07        5.91      2.53 o 
  -3   7   5       10.85       11.54      3.30 o 
  -2   7   5      259.81      256.62      8.79 o 
  -1   7   5      193.18      190.68      7.42 o 
   0   7   5      684.14      674.09     12.50 o 
   1   7   5      503.52      512.53     10.19 o 
   2   7   5        4.53        5.55      2.62 o 
   3   7   5      116.88      112.65      4.85 o 
  -1   8   5      173.39      170.07      7.69 o 
   0   8   5      346.48      333.55     10.99 o 
  -3  -9   6      139.05      144.95      5.91 o 
  -2  -9   6       59.18       64.60      9.62 o 
  -1  -9   6      147.17      141.20      5.40 o 
   0  -9   6        4.78        3.49      2.88 o 
   1  -9   6       51.18       41.21      6.04 o 
   2  -9   6       91.05       86.00      7.42 o 
   3  -9   6      211.10      208.81      9.89 o 
  -5  -8   6        1.01        3.10      3.01 o 
  -4  -8   6      144.71      145.62      5.25 o 
  -3  -8   6      256.87      263.36      6.79 o 
  -2  -8   6      293.90      280.96      6.96 o 
  -1  -8   6       60.22       71.97      3.89 o 
   0  -8   6        2.37        2.37      4.67 o 
   1  -8   6        5.61        0.82      4.12 o 
   2  -8   6       51.05       64.02      6.04 o 
   3  -8   6       12.66        9.07      4.40 o 
   4  -8   6      311.87      307.18     11.26 o 
   5  -8   6      308.83      294.11      7.46 o 
  -6  -7   6       14.00       10.96      3.98 o 
  -5  -7   6       86.71       97.54      4.56 o 
  -4  -7   6      402.68      381.56      8.15 o 
  -3  -7   6      106.52      108.31      4.27 o 
  -2  -7   6     1186.98     1160.52     30.91 o 
  -1  -7   6      964.50      960.26     15.83 o 
   0  -7   6       92.69       87.88      4.09 o 
   1  -7   6       46.05       43.56      2.74 o 
   2  -7   6      541.11      477.96      9.27 o 
   3  -7   6      198.91      192.58      5.51 o 
   4  -7   6      143.61      143.68      4.93 o 
   5  -7   6      200.20      190.39      5.92 o 
   6  -7   6       78.78       82.34      4.66 o 
  -7  -6   6       14.89       15.09      3.01 o 
  -6  -6   6       76.86       83.21      5.63 o 
  -5  -6   6      396.59      391.31      8.15 o 
  -4  -6   6       12.05       15.52      2.42 o 
  -3  -6   6      582.11      586.92     10.49 o 
  -2  -6   6      571.49      569.52     12.36 o 
  -1  -6   6       37.18       37.47      2.57 o 
   0  -6   6      664.25      644.60      8.92 o 
   1  -6   6        2.88        2.28      1.38 o 
   2  -6   6      248.68      245.78      5.90 o 
   3  -6   6       83.28       86.05      5.77 o 
   4  -6   6      927.32      850.03     14.47 o 
   5  -6   6      152.86      157.75      5.25 o 
   6  -6   6       45.84       55.40      5.91 o 
   7  -6   6      101.11      100.14      5.04 o 
  -8  -5   6      156.56      146.99      8.24 o 
  -7  -5   6       44.22       45.14      4.12 o 
  -6  -5   6       66.10       74.71      5.36 o 
  -5  -5   6       17.55       16.88      3.30 o 
  -4  -5   6      768.05      767.19     12.72 o 
  -3  -5   6      555.31      567.77      9.90 o 
  -2  -5   6      198.36      195.64      3.64 o 
  -1  -5   6     1025.51     1058.81     13.32 o 
   0  -5   6      234.99      245.53      4.31 o 
   1  -5   6       59.96       59.12      2.34 o 
   2  -5   6        5.56        7.10      4.53 o 
   3  -5   6      506.91      531.34      9.62 o 
   4  -5   6     1551.25     1528.58     23.60 o 
   5  -5   6      528.38      530.79     10.00 o 
   6  -5   6      516.18      513.44     10.10 o 
   7  -5   6      133.31      139.68      5.23 o 
  -8  -4   6       90.98       75.01      6.32 o 
  -7  -4   6       21.57       21.67      2.70 o 
  -6  -4   6      127.31      129.40      4.15 o 
  -5  -4   6      708.94      707.50     13.19 o 
  -4  -4   6      800.20      751.90      9.76 o 
  -3  -4   6      217.20      219.38      3.67 o 
  -2  -4   6     1916.20     1854.72     22.15 o 
  -1  -4   6      379.09      388.37      5.55 o 
   0  -4   6        4.41        6.74      1.52 o 
   1  -4   6       37.50       58.67      2.23 o 
   2  -4   6      127.93      139.57      2.83 o 
   3  -4   6     1023.17     1031.98     16.22 o 
   4  -4   6       26.20       29.57      2.42 o 
   5  -4   6      237.11      232.27      9.75 o 
   6  -4   6      701.15      683.59     15.52 o 
   7  -4   6        1.39        4.35      2.50 o 
   8  -4   6       28.78       27.48      3.29 o 
  -8  -3   6       13.61       11.54      4.12 o 
  -7  -3   6        4.08        5.50      3.30 o 
  -6  -3   6       16.51       19.17      1.61 o 
  -5  -3   6      293.94      302.57      4.79 o 
  -4  -3   6      667.28      664.25      8.72 o 
  -3  -3   6     1543.53     1606.65     19.27 o 
  -2  -3   6     3185.23     3112.90     36.22 o 
  -1  -3   6       15.80       14.61      1.09 o 
   0  -3   6     1466.58     1498.82     29.34 o 
   1  -3   6      213.56      216.52      4.47 o 
   2  -3   6      928.82      853.79     10.72 o 
   3  -3   6       71.99       79.84      5.22 o 
   4  -3   6      855.63      869.56     13.98 o 
   5  -3   6     1152.06     1117.95     17.77 o 
   6  -3   6        4.60        6.77      2.11 o 
   7  -3   6      211.60      211.84      8.79 o 
   8  -3   6      135.25      141.88      5.20 o 
  -8  -2   6       66.52       68.14      4.95 o 
  -7  -2   6       14.90       21.29      2.38 o 
  -6  -2   6       23.78       23.78      2.11 o 
  -5  -2   6      149.44      153.20      3.05 o 
  -4  -2   6       47.37       33.80      1.57 o 
  -3  -2   6     2071.68     2133.91     25.06 o 
  -2  -2   6     2474.06     2624.01     30.61 o 
  -1  -2   6     1977.59     1979.03     23.27 o 
   0  -2   6     2021.11     2061.26     31.61 o 
   1  -2   6     1822.84     1940.56     22.89 o 
   2  -2   6      158.71      165.28      2.93 o 
   3  -2   6      582.86      573.32      8.79 o 
   4  -2   6     1214.77     1176.02     18.16 o 
   5  -2   6       51.10       50.12      3.57 o 
   6  -2   6      447.17      479.69     18.13 o 
   7  -2   6       78.90       91.44      4.07 o 
   8  -2   6       58.59       52.36      3.56 o 
  -8  -1   6        2.34        3.85      3.02 o 
  -7  -1   6       35.44       36.67      5.91 o 
  -6  -1   6       54.00       52.99      2.89 o 
  -5  -1   6      932.70      896.34     11.31 o 
  -4  -1   6     1127.42     1100.44     25.55 o 
  -3  -1   6      400.31      404.67      5.47 o 
  -2  -1   6      265.76      195.38      3.89 o 
  -1  -1   6      338.87      358.47      6.12 o 
   0  -1   6     1289.86     1404.72     16.65 o 
   1  -1   6        1.03        3.40      0.76 o 
   2  -1   6      555.02      590.35     10.27 o 
   3  -1   6     2911.69     2918.75     34.10 o 
   4  -1   6      407.58      398.38     13.88 o 
   5  -1   6      652.73      636.44     15.11 o 
   6  -1   6      714.43      678.49     18.41 o 
   7  -1   6       14.63       16.27      2.38 o 
   8  -1   6       61.21       74.23      5.08 o 
  -8   0   6      294.92      295.64      9.34 o 
  -7   0   6       48.08       49.00      3.20 o 
  -6   0   6      244.69      231.20      5.50 o 
  -5   0   6        7.02        8.37      1.65 o 
  -4   0   6      463.07      476.60      6.36 o 
  -3   0   6     2618.36     2536.96     29.61 o 
  -2   0   6      782.79      809.80     12.34 o 
  -1   0   6      561.41      581.89      9.75 o 
   0   0   6       88.60       57.63      2.61 o 
   1   0   6       13.11       12.68      1.05 o 
   2   0   6      464.65      541.23      8.15 o 
   3   0   6      744.88      765.26     13.36 o 
   4   0   6      757.80      755.91      9.77 o 
   5   0   6     1205.78     1167.88     18.16 o 
   6   0   6       53.47       53.83      3.09 o 
   7   0   6       38.71       43.19      5.77 o 
   8   0   6      174.24      187.41      5.59 o 
  -8   1   6       52.08       55.23      4.67 o 
  -7   1   6       64.28       66.22      4.95 o 
  -6   1   6       94.55      102.06      3.69 o 
  -5   1   6      382.68      398.95      7.38 o 
  -4   1   6     2556.88     2471.11     35.75 o 
  -3   1   6      123.82      117.95      2.22 o 
  -2   1   6     2884.24     3110.50     44.39 o 
  -1   1   6     1041.97      980.72     11.95 o 
   0   1   6       55.04       54.56      1.49 o 
   1   1   6       32.08       34.15      1.33 o 
   2   1   6      406.59      452.28      6.12 o 
   3   1   6      298.22      301.39      7.25 o 
   4   1   6      201.29      183.14      3.43 o 
   5   1   6      386.59      394.90      7.46 o 
   6   1   6      565.89      565.23     10.19 o 
   7   1   6      168.59      175.02      6.87 o 
   8   1   6      100.24       93.14      5.77 o 
  -8   2   6       11.47       16.49      3.85 o 
  -7   2   6      100.05      101.93      5.50 o 
  -6   2   6       73.71       73.46      3.40 o 
  -5   2   6      681.82      667.12     11.07 o 
  -4   2   6      114.30      111.31      4.53 o 
  -3   2   6     2105.55     2187.13     47.40 o 
  -2   2   6     3099.07     3057.59     50.16 o 
  -1   2   6      268.74      249.85      6.78 o 
   0   2   6     1150.60     1267.22     16.70 o 
   1   2   6       90.09       84.20      2.24 o 
   2   2   6      242.26      235.52      5.88 o 
   3   2   6      493.23      506.20      6.93 o 
   4   2   6      108.93      107.87      2.69 o 
   5   2   6      189.42      202.65      4.76 o 
   6   2   6       10.82       15.66      3.02 o 
   7   2   6       16.64       17.31      3.30 o 
   8   2   6      219.29      245.63      8.79 o 
  -8   3   6       73.31       77.48      6.04 o 
  -7   3   6        0.09       -2.20      3.02 o 
  -6   3   6      108.95      104.13      5.50 o 
  -5   3   6       20.69       31.94      9.20 o 
  -4   3   6      462.23      455.28      8.16 o 
  -3   3   6     1109.37     1082.17     16.61 o 
  -2   3   6      214.28      191.16      3.48 o 
  -1   3   6      505.41      511.30      7.31 o 
   0   3   6      890.92      860.10     10.89 o 
   1   3   6      334.46      355.21      7.63 o 
   2   3   6        3.58        3.84      1.09 o 
   3   3   6      116.72      115.55      3.50 o 
   4   3   6     1496.34     1459.52     22.15 o 
   5   3   6      319.08      330.17      6.80 o 
   6   3   6      130.89      126.66      6.32 o 
  -7   4   6       13.37       12.09      3.85 o 
  -6   4   6        8.29        0.55      3.02 o 
  -5   4   6      158.04      161.71      4.56 o 
  -4   4   6      701.56      713.27     11.85 o 
  -3   4   6      411.78      434.66      7.87 o 
  -2   4   6      875.25      881.79     13.98 o 
  -1   4   6     1483.21     1454.63     28.09 o 
   0   4   6       12.36       16.52      1.37 o 
   1   4   6       14.38       13.02      1.84 o 
   2   4   6        1.48        2.41      1.64 o 
   3   4   6     1133.38     1106.09     20.47 o 
   4   4   6       63.57       62.37      3.85 o 
   5   4   6      163.58      176.12      5.05 o 
   6   4   6      451.16      466.21      9.32 o 
  -6   5   6       50.71       57.15      4.95 o 
  -5   5   6      242.87      234.37      8.24 o 
  -4   5   6      213.97      178.52      4.76 o 
  -3   5   6      604.03      647.21     12.09 o 
  -2   5   6      491.77      502.26      8.83 o 
  -1   5   6        8.41        6.59      3.02 o 
   0   5   6      256.21      244.53      5.82 o 
   1   5   6       45.58       44.81      2.72 o 
   2   5   6      296.58      293.99      6.41 o 
   3   5   6       13.52       17.77      4.12 o 
   4   5   6       70.24       81.74      3.89 o 
   5   5   6      292.63      302.49      7.09 o 
   6   5   6       25.50       34.63      3.40 o 
  -5   6   6        7.73        6.59      3.57 o 
  -4   6   6      471.13      486.60      9.23 o 
  -3   6   6      733.29      753.10     18.13 o 
  -2   6   6      335.97      298.66      9.34 o 
  -1   6   6      885.29      857.51     20.33 o 
   0   6   6      107.13      113.20      5.77 o 
   1   6   6       12.49       14.10      2.38 o 
   2   6   6        7.74        6.31      2.20 o 
   3   6   6       73.43       73.32      3.98 o 
   4   6   6      402.57      393.12     11.68 o 
  -3   7   6      188.11      191.78      7.97 o 
  -2   7   6      388.28      379.44     11.26 o 
  -1   7   6      225.45      237.94      8.79 o 
   0   7   6        1.41        0.00      3.30 o 
   1   7   6        7.74        6.32      3.57 o 
   2   7   6       47.77       45.68      3.59 o 
   3   7   6      172.47      183.42      5.92 o 
  -3  -9   7        0.83        8.26      3.16 o 
  -2  -9   7       44.34       38.78      7.69 o 
  -1  -9   7        0.94       -0.03      3.71 o 
   0  -9   7      213.57      228.32     10.44 o 
   1  -9   7      238.46      248.93     10.44 o 
   2  -9   7       18.33       23.63      5.22 o 
   3  -9   7      370.70      370.10     12.91 o 
  -5  -8   7      142.69      141.38      5.44 o 
  -4  -8   7       29.02       27.18      3.40 o 
  -3  -8   7       47.72       51.33      4.95 o 
  -2  -8   7       93.68       81.38      4.29 o 
  -1  -8   7      198.35      200.76      5.79 o 
   0  -8   7      591.90      573.44     10.94 o 
   1  -8   7      128.89      130.78      7.69 o 
   2  -8   7      663.75      654.47     17.86 o 
   3  -8   7      354.08      339.60     11.81 o 
   4  -8   7        2.76        2.75      2.70 o 
   5  -8   7      166.09      150.75      5.62 o 
  -6  -7   7       72.47       78.40      6.73 o 
  -5  -7   7        3.76        6.32      2.72 o 
  -4  -7   7      212.39      214.68      5.92 o 
  -3  -7   7       95.44       92.06      4.08 o 
  -2  -7   7      322.93      339.21      7.46 o 
  -1  -7   7       49.63       54.51      3.29 o 
   0  -7   7      143.78      159.79     12.36 o 
   1  -7   7      960.14      917.41     22.26 o 
   2  -7   7      569.99      531.25     10.08 o 
   3  -7   7      121.87      125.55      4.73 o 
   4  -7   7       53.36       58.36      3.68 o 
   5  -7   7       50.91       46.42      3.59 o 
   6  -7   7       47.97       47.36      3.89 o 
  -7  -6   7      141.52      152.49      8.24 o 
  -6  -6   7      142.58      144.75      8.24 o 
  -5  -6   7      110.07      111.72      4.27 o 
  -4  -6   7      302.55      282.42      6.51 o 
  -3  -6   7       54.36       55.59      3.20 o 
  -2  -6   7      498.88      512.68     11.54 o 
  -1  -6   7        1.57        2.36      1.98 o 
   0  -6   7     1158.59     1200.91     15.27 o 
   1  -6   7      127.17      138.35      3.85 o 
   2  -6   7      793.13      790.20     13.40 o 
   3  -6   7      809.49      766.96     14.56 o 
   4  -6   7      450.92      409.89      8.45 o 
   5  -6   7       10.70        9.86      2.62 o 
   6  -6   7       62.02       58.21      3.78 o 
   7  -6   7       10.45        9.34      3.11 o 
  -8  -5   7       37.44       37.09      5.50 o 
  -7  -5   7        7.49        5.50      3.85 o 
  -6  -5   7      551.55      538.20     10.08 o 
  -5  -5   7      324.02      326.96      6.88 o 
  -4  -5   7      258.84      276.11      6.10 o 
  -3  -5   7      179.41      183.99      4.66 o 
  -2  -5   7       17.18       15.27      1.49 o 
  -1  -5   7      607.79      599.05      9.09 o 
   0  -5   7       40.24       44.02      2.16 o 
   1  -5   7      538.14      513.05      9.69 o 
   2  -5   7     1801.56     1744.82     26.32 o 
   3  -5   7       41.25       40.58      2.72 o 
   4  -5   7        8.44        5.84      2.23 o 
   5  -5   7       26.71       26.30      2.81 o 
   6  -5   7       12.44       11.01      2.62 o 
   7  -5   7       74.88       71.36      4.15 o 
  -8  -4   7       26.35       16.76      4.12 o 
  -7  -4   7      666.36      651.17     17.03 o 
  -6  -4   7      302.04      305.80      9.89 o 
  -5  -4   7       39.65       40.74      2.62 o 
  -4  -4   7      766.14      757.13      9.93 o 
  -3  -4   7       15.42       22.20      1.44 o 
  -2  -4   7        4.54        2.75      1.09 o 
  -1  -4   7      242.51      246.03      4.24 o 
   0  -4   7      503.65      448.07      7.72 o 
   1  -4   7     1339.13     1247.06     15.38 o 
   2  -4   7      457.66      479.26      6.74 o 
   3  -4   7      466.55      445.91      8.35 o 
   4  -4   7     2283.21     2292.27     34.10 o 
   5  -4   7        1.10        1.56      2.03 o 
   6  -4   7        0.39       -1.06      3.98 o 
   7  -4   7        7.29        7.58      2.62 o 
   8  -4   7      117.93      112.99      5.12 o 
  -7  -3   7        9.68        9.89      3.30 o 
  -6  -3   7        4.74        3.05      2.20 o 
  -5  -3   7      930.24      912.34     14.56 o 
  -4  -3   7      803.38      853.94     10.88 o 
  -3  -3   7        2.37        7.18      2.32 o 
  -2  -3   7      174.02      204.04      3.54 o 
  -1  -3   7      276.36      287.54      4.44 o 
   0  -3   7     2489.87     2495.56     29.35 o 
   1  -3   7      928.94      908.79     11.47 o 
   2  -3   7     1440.03     1469.58     17.76 o 
   3  -3   7     1470.39     1397.85     21.27 o 
   4  -3   7        4.60        3.58      4.81 o 
   5  -3   7        4.74        6.97      1.91 o 
   6  -3   7      124.24      113.98      4.26 o 
   7  -3   7      363.17      346.94      8.24 o 
   8  -3   7       35.71       36.64      4.67 o 
  -8  -2   7       57.78       61.30      5.63 o 
  -7  -2   7      168.52      178.09      5.01 o 
  -6  -2   7      712.49      722.35     12.13 o 
  -5  -2   7      275.31      267.15      8.65 o 
  -4  -2   7       20.28       17.48      1.72 o 
  -3  -2   7      412.31      403.83      5.58 o 
  -2  -2   7      240.60      319.40      4.63 o 
  -1  -2   7     3383.64     3511.85     43.21 o 
   0  -2   7      182.51      188.45      3.14 o 
   1  -2   7     1236.03     1170.31     14.22 o 
   2  -2   7     2963.23     2893.51     33.84 o 
   3  -2   7        8.37       11.91      1.14 o 
   4  -2   7      761.30      746.18     12.42 o 
   5  -2   7      124.99      129.90      7.83 o 
   6  -2   7       44.22       51.14      3.09 o 
   7  -2   7        6.64        5.50      2.38 o 
   8  -2   7        1.11        4.32      2.70 o 
  -9  -1   7        3.09        4.95      3.57 o 
  -8  -1   7      108.34      112.37      6.04 o 
  -7  -1   7      480.51      502.05     12.91 o 
  -6  -1   7      241.39      239.66      5.53 o 
  -5  -1   7      110.04      110.49      3.48 o 
  -4  -1   7      850.24      872.07     13.70 o 
  -3  -1   7      172.77      169.85      3.98 o 
  -2  -1   7       20.06       28.65      1.64 o 
  -1  -1   7      910.39      970.74     14.77 o 
   0  -1   7       10.36       17.07      1.69 o 
   1  -1   7     2999.76     3098.67     36.06 o 
   2  -1   7      830.70      853.57     10.72 o 
   3  -1   7      614.74      589.55      7.79 o 
   4  -1   7      872.74      838.60     13.58 o 
   5  -1   7      164.74      162.93      6.32 o 
   6  -1   7        5.34        6.52      2.11 o 
   7  -1   7       23.81       20.10      2.70 o 
   8  -1   7      203.17      196.39     13.60 o 
  -8   0   7       28.55       24.73      3.85 o 
  -7   0   7      174.96      195.77      7.56 o 
  -6   0   7      688.90      701.45     11.85 o 
  -5   0   7     2151.64     2128.41     31.28 o 
  -4   0   7      126.43      134.75      3.68 o 
  -3   0   7        8.85       11.23      1.64 o 
  -2   0   7        0.61        3.61      2.34 o 
  -1   0   7     1700.52     1766.46     25.84 o 
   0   0   7      944.79      946.83     11.52 o 
   1   0   7      790.19      815.71     10.19 o 
   2   0   7      600.79      530.94      7.12 o 
   3   0   7     1546.07     1579.16     19.08 o 
   4   0   7      430.15      449.23     10.30 o 
   5   0   7       37.64       37.08      2.38 o 
   6   0   7      141.63      137.69      4.42 o 
   7   0   7      324.22      319.37      7.16 o 
   8   0   7       23.72       23.47      2.97 o 
  -8   1   7       33.43       36.27      4.40 o 
  -7   1   7      112.06      107.98      5.50 o 
  -6   1   7      458.00      453.51      8.45 o 
  -5   1   7      156.90      159.37      8.38 o 
  -4   1   7      831.93      832.09     13.31 o 
  -3   1   7      648.27      647.70     10.59 o 
  -2   1   7      555.84      532.34     11.68 o 
  -1   1   7       90.46       83.31      2.89 o 
   0   1   7      581.49      613.24      7.91 o 
   1   1   7      911.29      876.69     28.03 o 
   2   1   7     1003.84      980.31     12.16 o 
   3   1   7      461.79      475.25      6.60 o 
   4   1   7      226.44      223.68      4.00 o 
   5   1   7      579.58      595.71     10.38 o 
   6   1   7        4.51        5.45      2.11 o 
   7   1   7       73.34       65.39      4.95 o 
   8   1   7        3.30        2.75      3.30 o 
  -8   2   7       34.42       35.44      4.40 o 
  -7   2   7      121.22      121.99      6.04 o 
  -6   2   7       24.07       23.81      2.42 o 
  -5   2   7      651.17      641.50     10.88 o 
  -4   2   7      431.00      437.84      7.97 o 
  -3   2   7       63.19       57.68      2.77 o 
  -2   2   7      106.34      111.79      3.36 o 
  -1   2   7      126.31      145.50      3.68 o 
   0   2   7     2665.22     2700.47     31.62 o 
   1   2   7     1626.32     1655.29     19.83 o 
   2   2   7      641.93      665.49      8.72 o 
   3   2   7      643.64      629.77     10.49 o 
   4   2   7      174.07      175.32      3.48 o 
   5   2   7       14.98       14.29      1.94 o 
   6   2   7        1.74        8.52      2.75 o 
   7   2   7        1.72       -1.92      2.75 o 
  -7   3   7      163.62      166.78      7.14 o 
  -6   3   7      481.61      473.95     12.64 o 
  -5   3   7      595.93      600.97     11.40 o 
  -4   3   7      102.76      105.64      3.59 o 
  -3   3   7      404.52      419.33      7.76 o 
  -2   3   7       75.76       76.49      2.97 o 
  -1   3   7      238.72      255.03      5.32 o 
   0   3   7      135.05      128.85      3.18 o 
   1   3   7      176.58      168.53      3.31 o 
   2   3   7     2143.38     2153.75     25.64 o 
   3   3   7      211.39      208.48      4.76 o 
   4   3   7       12.35       14.18      1.94 o 
   5   3   7       67.18       65.59      3.40 o 
   6   3   7       32.01       25.00      3.85 o 
   7   3   7       18.75       16.21      4.12 o 
  -7   4   7      267.90      283.82      9.89 o 
  -6   4   7      400.67      376.14     11.26 o 
  -5   4   7      194.87      210.35      8.38 o 
  -4   4   7       74.05       86.20      3.50 o 
  -3   4   7      314.22      306.70      8.38 o 
  -2   4   7      122.17      134.09      3.95 o 
  -1   4   7        1.92        1.29      2.61 o 
   0   4   7       55.73       55.25      2.64 o 
   1   4   7     1342.90     1336.16     20.50 o 
   2   4   7      124.62      132.77      3.98 o 
   3   4   7      181.97      183.40      4.86 o 
   4   4   7      638.55      626.14     11.07 o 
   5   4   7       16.84       15.98      2.53 o 
   6   4   7       25.45       27.48      4.12 o 
  -6   5   7       77.01       77.48      5.77 o 
  -5   5   7      680.11      727.28     17.58 o 
  -4   5   7      501.92      475.11      9.75 o 
  -3   5   7        3.48        3.72      1.91 o 
  -2   5   7       24.28       16.80      2.11 o 
  -1   5   7        7.90        8.79      3.30 o 
   0   5   7      717.42      716.29     17.31 o 
   1   5   7      129.53      126.11      6.04 o 
   2   5   7      331.62      323.63      6.89 o 
   3   5   7      807.37      760.94     13.11 o 
   4   5   7       39.74       41.66      3.11 o 
   5   5   7       20.16       17.01      2.81 o 
  -5   6   7      254.74      268.44      9.34 o 
  -4   6   7        6.32        8.79      3.57 o 
  -3   6   7      300.90      320.91     10.17 o 
  -2   6   7        0.45        1.10      3.02 o 
  -1   6   7      304.49      300.86      9.62 o 
   0   6   7      304.59      270.63      9.07 o 
   1   6   7      184.53      202.49      7.97 o 
   2   6   7      259.04      247.28      8.79 o 
   3   6   7       39.04       47.29      3.43 o 
   4   6   7       13.16       12.51      2.91 o 
  -2   7   7       17.12       16.21      3.85 o 
  -1   7   7        5.71       10.72      3.57 o 
   0   7   7       82.85       91.49      6.04 o 
   1   7   7      427.00      433.01     12.91 o 
  -3  -9   8       35.81       40.68      3.83 o 
  -2  -9   8      481.30      488.99     22.26 o 
  -1  -9   8      221.04      229.25      6.65 o 
   0  -9   8       60.90       71.44      6.59 o 
   1  -9   8      140.21      154.41      8.79 o 
   2  -9   8        2.86        7.97      4.67 o 
   3  -9   8       39.31       50.55      6.32 o 
  -5  -8   8        0.29        1.17      3.01 o 
  -4  -8   8        2.93        3.00      2.89 o 
  -3  -8   8       87.00       90.32      4.65 o 
  -2  -8   8      105.50      121.34      6.46 o 
  -1  -8   8       68.44       68.53      4.07 o 
   0  -8   8      863.67      848.55     22.26 o 
   1  -8   8       30.73       31.60      5.22 o 
   2  -8   8       54.32       56.32      5.77 o 
   3  -8   8        2.67       -1.10      4.12 o 
   4  -8   8      219.99      211.51      6.51 o 
  -6  -7   8        0.32       -2.75      3.85 o 
  -5  -7   8       55.07       52.43      3.98 o 
  -4  -7   8      174.78      174.85      5.53 o 
  -3  -7   8       34.06       33.39      3.01 o 
  -2  -7   8      157.10      161.19      5.04 o 
  -1  -7   8      741.62      768.88     13.21 o 
   0  -7   8      190.66      207.39      5.54 o 
   1  -7   8      192.70      175.57      7.97 o 
   2  -7   8      576.61      520.63      9.99 o 
   3  -7   8       57.20       55.60      3.48 o 
   4  -7   8      254.93      227.85      6.22 o 
   5  -7   8       36.48       40.51      3.59 o 
   6  -7   8      154.46      157.98      5.82 o 
  -7  -6   8       37.46       36.27      5.50 o 
  -6  -6   8      342.86      316.79     10.99 o 
  -5  -6   8      316.09      342.75      7.97 o 
  -4  -6   8      278.50      290.57      6.79 o 
  -3  -6   8       32.33       36.01      2.91 o 
  -2  -6   8     1462.52     1444.12     22.34 o 
  -1  -6   8       75.69       88.26      4.40 o 
   0  -6   8      550.07      533.72      9.87 o 
   1  -6   8      383.58      373.13      6.06 o 
   2  -6   8        2.04        0.05      2.03 o 
   3  -6   8        0.94        0.02      2.75 o 
   4  -6   8        2.06        5.01      5.22 o 
   5  -6   8      309.35      298.89      7.28 o 
   6  -6   8      520.15      493.56     10.20 o 
  -7  -5   8       18.56       20.33      4.40 o 
  -6  -5   8        2.68        1.92      3.57 o 
  -5  -5   8       21.64       20.88      3.85 o 
  -4  -5   8        1.33        6.58      2.03 o 
  -3  -5   8     1069.33     1079.79     17.09 o 
  -2  -5   8     1347.70     1308.00     39.74 o 
  -1  -5   8      207.06      196.02      3.90 o 
   0  -5   8     1407.05     1391.33     28.36 o 
   1  -5   8       58.44       67.11      4.94 o 
   2  -5   8       81.74       76.19      3.50 o 
   3  -5   8      101.05       95.21      3.78 o 
   4  -5   8      118.38      114.73      4.27 o 
   5  -5   8       82.10       83.10      8.24 o 
   6  -5   8       18.68       23.71      4.26 o 
   7  -5   8      362.01      356.23      8.44 o 
  -8  -4   8       13.32       16.49      4.40 o 
  -7  -4   8        1.04       10.17      3.85 o 
  -6  -4   8      316.65      318.99     10.17 o 
  -5  -4   8       20.22       22.23      3.85 o 
  -4  -4   8        2.51        0.68      1.58 o 
  -3  -4   8       73.65       73.21      3.01 o 
  -2  -4   8      413.79      392.69     10.05 o 
  -1  -4   8     1058.80      985.79     12.53 o 
   0  -4   8     2251.69     2220.65     40.78 o 
   1  -4   8       75.58       89.38      4.94 o 
   2  -4   8      286.61      285.75      4.67 o 
   3  -4   8      418.24      400.05      7.74 o 
   4  -4   8      528.60      546.89      9.99 o 
   5  -4   8       35.16       38.71      2.89 o 
   6  -4   8      734.21      707.85     12.80 o 
   7  -4   8       44.66       44.56      3.56 o 
  -8  -3   8       22.43       25.83      4.95 o 
  -7  -3   8      618.06      612.70     16.21 o 
  -6  -3   8        5.71        2.75      2.47 o 
  -5  -3   8       60.93       65.73      5.08 o 
  -4  -3   8        2.21        4.35      1.58 o 
  -3  -3   8      782.50      783.82     12.62 o 
  -2  -3   8     1058.61     1042.24     15.83 o 
  -1  -3   8      826.96      803.61     10.30 o 
   0  -3   8      849.83      831.60     10.68 o 
   1  -3   8      664.96      606.56      8.08 o 
   2  -3   8      204.63      197.69      3.57 o 
   3  -3   8      409.13      418.59      7.74 o 
   4  -3   8        5.82        7.51      1.91 o 
   5  -3   8      506.31      495.39      9.39 o 
   6  -3   8      185.33      184.93      5.40 o 
   7  -3   8        5.62        7.91      2.57 o 
   8  -3   8      265.97      268.20      7.35 o 
  -8  -2   8      163.24      169.25      5.51 o 
  -7  -2   8        4.80        6.69      2.31 o 
  -6  -2   8        2.81        4.75      2.11 o 
  -5  -2   8      150.26      168.42      4.54 o 
  -4  -2   8      226.77      226.25      5.12 o 
  -3  -2   8     1082.44     1017.39     22.80 o 
  -2  -2   8       16.35       12.88      1.64 o 
  -1  -2   8      884.75      853.97     17.02 o 
   0  -2   8     2204.76     2220.07     26.17 o 
   1  -2   8       62.85       61.63      1.93 o 
   2  -2   8     1135.78     1112.25     14.32 o 
   3  -2   8       14.36       14.10      1.38 o 
   4  -2   8      154.41      149.48      4.22 o 
   5  -2   8      364.57      364.33      7.43 o 
   6  -2   8      305.48      312.79      7.16 o 
   7  -2   8      180.03      195.31      5.79 o 
   8  -2   8       50.27       49.27      3.75 o 
  -8  -1   8      222.97      216.78      8.24 o 
  -7  -1   8       13.10       10.38      2.42 o 
  -6  -1   8      141.45      136.94      4.26 o 
  -5  -1   8       59.40       58.19      3.09 o 
  -4  -1   8      669.49      642.63     10.78 o 
  -3  -1   8       93.95       86.90      3.09 o 
  -2  -1   8     3919.77     3986.62    105.64 o 
  -1  -1   8     4100.38     3972.96     79.95 o 
   0  -1   8      128.53      101.63      2.06 o 
   1  -1   8      827.86      841.40     10.56 o 
   2  -1   8      258.35      261.23      4.14 o 
   3  -1   8      381.70      394.54      5.78 o 
   4  -1   8        9.38       11.85      2.75 o 
   5  -1   8      174.05      182.87      4.81 o 
   6  -1   8      293.31      304.13      6.85 o 
   7  -1   8       75.62       86.51      4.22 o 
   8  -1   8       31.55       38.49      3.48 o 
  -8   0   8       72.26       62.09      5.50 o 
  -7   0   8      799.28      778.54     13.31 o 
  -6   0   8      226.27      237.11      5.73 o 
  -5   0   8      197.40      192.71      4.95 o 
  -4   0   8        3.34       11.89      5.77 o 
  -3   0   8     1236.07     1195.48     18.36 o 
  -2   0   8      486.77      450.25      7.96 o 
  -1   0   8       38.89       34.58      2.75 o 
   0   0   8     1705.10     1664.44     24.58 o 
   1   0   8      380.66      371.79      5.31 o 
   2   0   8       33.23       42.09      1.80 o 
   3   0   8        0.44        1.12      1.48 o 
   4   0   8       61.93       68.50      3.04 o 
   5   0   8      487.09      493.58     15.80 o 
   6   0   8      172.26      169.45      5.01 o 
   7   0   8       47.59       57.18      4.53 o 
  -8   1   8      177.00      189.03      8.24 o 
  -7   1   8       61.82       58.25      4.95 o 
  -6   1   8      140.01      134.44      4.37 o 
  -5   1   8      606.50      614.68     10.69 o 
  -4   1   8        9.26       14.02      4.53 o 
  -3   1   8      883.76      847.37     13.74 o 
  -2   1   8      926.85      924.48     21.16 o 
  -1   1   8     2393.04     2419.11     35.07 o 
   0   1   8      816.51      788.18     12.53 o 
   1   1   8      159.04      157.63      3.22 o 
   2   1   8      109.38      110.64      2.55 o 
   3   1   8       11.25       15.30      1.46 o 
   4   1   8     1220.98     1211.06     15.22 o 
   5   1   8      344.92      341.15      7.14 o 
   6   1   8        8.52       12.28      2.31 o 
   7   1   8      421.65      436.59     12.36 o 
  -8   2   8       98.81       92.04      6.32 o 
  -7   2   8      278.49      264.59      9.07 o 
  -6   2   8       90.15       96.95      3.89 o 
  -5   2   8        1.70        0.33      1.84 o 
  -4   2   8      621.52      583.00     10.20 o 
  -3   2   8      115.97      128.86      3.75 o 
  -2   2   8      177.87      187.47      4.54 o 
  -1   2   8     2343.62     2307.18     33.61 o 
   0   2   8      571.29      562.02      9.51 o 
   1   2   8      411.17      401.67      5.85 o 
   2   2   8       26.91       24.72      2.01 o 
   3   2   8      109.71      112.49      2.91 o 
   4   2   8       26.18       29.28      1.85 o 
   5   2   8       17.76       17.31      3.02 o 
   6   2   8      374.89      360.20     10.44 o 
   7   2   8        7.88       10.17      3.57 o 
  -7   3   8       10.96       10.72      3.85 o 
  -6   3   8       10.05       11.94      5.77 o 
  -5   3   8        0.86        2.34      2.14 o 
  -4   3   8      114.88      111.76      3.98 o 
  -3   3   8      271.95      283.87      6.01 o 
  -2   3   8     1000.35      943.71     34.62 o 
  -1   3   8      318.11      329.12      6.49 o 
   0   3   8      379.09      393.18      7.27 o 
   1   3   8     1386.11     1373.37     20.88 o 
   2   3   8       81.17       84.88      3.82 o 
   3   3   8       33.07       33.85      2.42 o 
   4   3   8      288.63      304.14      6.51 o 
   5   3   8      256.13      250.32      6.02 o 
   6   3   8       31.70       31.05      4.12 o 
  -6   4   8      182.53      183.54      7.69 o 
  -5   4   8        3.43        5.07      2.23 o 
  -4   4   8      202.24      181.49      4.95 o 
  -3   4   8      313.64      308.41      6.51 o 
  -2   4   8      500.98      498.89      9.02 o 
  -1   4   8     1250.47     1250.88     19.32 o 
   0   4   8      366.48      359.35      8.93 o 
   1   4   8      112.58      109.08      5.77 o 
   2   4   8       23.81       23.63      3.57 o 
   3   4   8        4.51        3.52      2.03 o 
   4   4   8        7.35        8.11      2.33 o 
   5   4   8       51.12       50.50      3.30 o 
  -5   5   8       52.98       58.45      3.59 o 
  -4   5   8        3.16        3.34      2.31 o 
  -3   5   8      159.39      165.25      4.85 o 
  -2   5   8      579.13      510.77     13.74 o 
  -1   5   8      123.03      121.17      6.32 o 
   0   5   8      133.19      140.40      6.59 o 
   1   5   8      286.34      290.97      9.34 o 
   2   5   8       17.64       24.45      3.85 o 
   3   5   8        1.08        3.85      3.30 o 
   4   5   8       67.00       63.76      3.89 o 
  -4   6   8       10.80        8.79      3.85 o 
  -3   6   8      421.39      477.25     13.74 o 
  -2   6   8      110.54      111.28      6.32 o 
  -1   6   8      602.22      598.14     15.66 o 
   0   6   8      514.66      467.08     13.19 o 
   1   6   8       70.20       68.69      5.50 o 
   2   6   8        5.80        9.34      3.85 o 
   3   6   8       19.64       15.39      4.12 o 
  -2  -9   9        8.76       11.27      5.36 o 
  -1  -9   9       55.72       62.01      4.09 o 
   0  -9   9        0.26       -4.40      4.40 o 
   1  -9   9      178.95      187.66      9.34 o 
   2  -9   9       54.79       62.92      6.32 o 
  -4  -8   9      189.64      199.95      6.22 o 
  -3  -8   9       72.12       74.84      4.37 o 
  -2  -8   9      459.46      466.80      9.71 o 
  -1  -8   9      129.90      137.48      5.15 o 
   0  -8   9       64.21       71.99      6.32 o 
   1  -8   9        1.52        7.97      4.40 o 
   2  -8   9      341.18      322.29     11.54 o 
   3  -8   9      350.48      363.50     12.09 o 
   4  -8   9       66.29       65.93      4.07 o 
  -6  -7   9      608.46      592.10     17.03 o 
  -5  -7   9       41.91       47.53      5.22 o 
  -4  -7   9       23.04       25.33      3.11 o 
  -3  -7   9      117.93      116.97      4.85 o 
  -2  -7   9        7.02       11.57      2.57 o 
  -1  -7   9        7.17       12.00      2.57 o 
   0  -7   9       24.98       32.35      2.77 o 
   1  -7   9      167.25      162.22      5.12 o 
   2  -7   9      454.28      479.58      9.51 o 
   3  -7   9      138.88      123.73      4.85 o 
   4  -7   9      514.06      479.45      9.91 o 
   5  -7   9      198.35      210.53      6.41 o 
  -6  -6   9       49.25       39.29      5.22 o 
  -5  -6   9      114.29      120.34      7.14 o 
  -4  -6   9     1918.46     1982.91     42.86 o 
  -3  -6   9        5.73        3.30      2.33 o 
  -2  -6   9        6.70        7.85      4.26 o 
  -1  -6   9      146.57      150.63      3.69 o 
   0  -6   9       96.90       88.64      3.03 o 
   1  -6   9       17.05       21.72      2.42 o 
   2  -6   9      195.82      199.59      5.34 o 
   3  -6   9      462.83      454.14      9.03 o 
   4  -6   9      687.65      700.31     12.72 o 
   5  -6   9       91.34       85.73      4.37 o 
   6  -6   9      133.50      129.61      5.36 o 
  -7  -5   9       39.91       37.64      5.22 o 
  -6  -5   9       71.09       70.61      5.50 o 
  -5  -5   9      472.27      467.36     13.46 o 
  -4  -5   9       26.14       23.35      3.30 o 
  -3  -5   9      543.04      504.40      9.02 o 
  -2  -5   9     2035.27     1951.45     67.06 o 
  -1  -5   9      318.21      320.92      6.74 o 
   0  -5   9      827.55      849.35     11.26 o 
   1  -5   9       33.16       34.23      3.85 o 
   2  -5   9      569.98      549.73     13.88 o 
   3  -5   9      187.36      194.45      5.23 o 
   4  -5   9      125.33      128.90      6.59 o 
   5  -5   9      248.53      244.12      6.29 o 
   6  -5   9      120.41      119.84      4.85 o 
   7  -5   9       34.16       32.21      3.85 o 
  -6  -4   9      220.50      229.42      8.79 o 
  -5  -4   9       31.19       38.99      9.89 o 
  -4  -4   9      773.70      768.85     12.80 o 
  -3  -4   9      698.82      677.06     11.35 o 
  -2  -4   9      286.32      294.39      7.01 o 
  -1  -4   9      124.54      107.66      4.95 o 
   0  -4   9     1085.75     1080.66     13.69 o 
   1  -4   9      861.55      812.13     10.72 o 
   2  -4   9     2679.86     2764.29     73.08 o 
   3  -4   9       36.01       38.47      2.61 o 
   4  -4   9      616.23      604.83     10.86 o 
   5  -4   9       40.60       40.38      2.97 o 
   6  -4   9        3.64        5.04      2.88 o 
   7  -4   9      135.80      140.91      6.32 o 
  -8  -3   9       14.47       15.39      4.67 o 
  -7  -3   9      177.58      181.60      5.47 o 
  -6  -3   9        2.11        0.69      2.03 o 
  -5  -3   9      553.72      523.71     17.17 o 
  -4  -3   9      298.20      305.55      6.38 o 
  -3  -3   9       91.11       89.73      3.29 o 
  -2  -3   9      382.24      391.61      7.28 o 
  -1  -3   9      228.93      237.36      7.69 o 
   0  -3   9       61.20       56.54      2.51 o 
   1  -3   9      409.99      425.72      9.17 o 
   2  -3   9       19.56       19.72      1.54 o 
   3  -3   9     1916.01     1870.42     28.06 o 
   4  -3   9     2066.86     2031.83     37.92 o 
   5  -3   9      118.24      117.57      4.22 o 
   6  -3   9      108.66      117.96      7.83 o 
   7  -3   9       10.22        6.77      2.77 o 
  -8  -2   9       18.10       23.51      3.17 o 
  -7  -2   9        5.93       10.23      2.50 o 
  -6  -2   9      295.78      300.56      6.68 o 
  -5  -2   9     1274.01     1255.35     26.65 o 
  -4  -2   9       90.14       92.78      3.36 o 
  -3  -2   9      634.08      599.53     10.20 o 
  -2  -2   9      387.53      387.58      7.28 o 
  -1  -2   9      194.62      193.67      4.56 o 
   0  -2   9       38.44       47.63      2.72 o 
   1  -2   9      159.46      167.86      3.23 o 
   2  -2   9     1596.09     1554.12     18.87 o 
   3  -2   9      748.75      762.15     12.50 o 
   4  -2   9      301.67      298.96      6.38 o 
   5  -2   9      671.58      668.35     11.72 o 
   6  -2   9      643.23      656.29     25.28 o 
   7  -2   9      226.26      219.69      6.26 o 
  -8  -1   9      292.23      298.87      7.38 o 
  -7  -1   9       56.27       60.71      4.81 o 
  -6  -1   9      370.10      371.43      7.67 o 
  -5  -1   9       33.76       38.62      2.62 o 
  -4  -1   9      815.95      825.45     13.50 o 
  -3  -1   9     1711.00     1722.78     25.74 o 
  -2  -1   9      179.03      178.97      4.56 o 
  -1  -1   9      133.65      124.74      3.78 o 
   0  -1   9       67.61       69.65      2.91 o 
   1  -1   9      734.12      726.85      9.39 o 
   2  -1   9        9.36       14.28      2.07 o 
   3  -1   9      292.04      295.91      4.86 o 
   4  -1   9      595.41      578.90     10.17 o 
   5  -1   9      189.35      186.29      5.01 o 
   6  -1   9       21.37       30.63      4.26 o 
   7  -1   9       53.51       61.67      3.87 o 
  -8   0   9      183.36      186.83      7.97 o 
  -7   0   9      105.28      107.27      4.37 o 
  -6   0   9      264.19      261.07      6.12 o 
  -5   0   9     1330.94     1329.15     20.69 o 
  -4   0   9     1528.32     1460.88     34.34 o 
  -3   0   9      226.33      226.05      5.12 o 
  -2   0   9     1554.25     1580.81     23.80 o 
  -1   0   9      414.40      419.89      7.67 o 
   0   0   9      519.60      507.85      8.84 o 
   1   0   9      148.44      169.30      4.37 o 
   2   0   9      600.82      600.90      8.11 o 
   3   0   9     1026.83     1021.00     13.05 o 
   4   0   9      145.41      145.61      4.22 o 
   5   0   9       78.23       87.85      3.56 o 
   6   0   9      242.08      249.76      7.01 o 
   7   0   9        5.06        0.97      3.43 o 
  -8   1   9       43.76       43.96      4.95 o 
  -7   1   9       11.38        9.69      2.88 o 
  -6   1   9      623.50      622.83     11.17 o 
  -5   1   9      536.68      517.50      9.52 o 
  -4   1   9      132.54      130.61      4.07 o 
  -3   1   9     2525.03     2533.41     37.01 o 
  -2   1   9     1153.28     1077.97     16.80 o 
  -1   1   9        1.40        0.55      1.58 o 
   0   1   9        5.32        7.43      1.64 o 
   1   1   9      116.14      127.30      3.78 o 
   2   1   9     1168.40     1161.94     18.07 o 
   3   1   9      239.34      236.06      4.26 o 
   4   1   9       19.20       23.49      2.49 o 
   5   1   9      231.97      257.06      6.32 o 
   6   1   9       28.97       23.90      3.57 o 
   7   1   9        0.18       -1.92      3.02 o 
  -7   2   9      168.78      168.70      7.69 o 
  -6   2   9      322.29      308.97      6.99 o 
  -5   2   9      126.23      133.66      4.37 o 
  -4   2   9      419.23      431.81     15.11 o 
  -3   2   9      541.05      490.15      8.93 o 
  -2   2   9      471.36      453.09      8.35 o 
  -1   2   9      685.96      682.38     11.46 o 
   0   2   9      468.88      436.71     14.84 o 
   1   2   9     1024.03      990.06     42.04 o 
   2   2   9      265.50      271.15      5.82 o 
   3   2   9      633.22      639.51      8.82 o 
   4   2   9     1433.41     1405.65     30.77 o 
   5   2   9      129.99      132.71      5.77 o 
   6   2   9       22.24       27.48      3.85 o 
  -7   3   9       10.54        7.97      4.12 o 
  -6   3   9       66.05       68.60      3.89 o 
  -5   3   9      486.50      491.12     15.94 o 
  -4   3   9      880.34      864.28     14.37 o 
  -3   3   9      311.25      319.30      8.52 o 
  -2   3   9      195.66      211.91      5.12 o 
  -1   3   9      325.17      304.61      6.29 o 
   0   3   9     1210.71     1182.39     18.35 o 
   1   3   9       22.99       21.00      2.47 o 
   2   3   9        7.26       12.64      3.30 o 
   3   3   9     1379.62     1342.73     29.67 o 
   4   3   9       91.78       93.63      3.98 o 
   5   3   9      126.07      123.09      6.32 o 
   6   3   9       68.81       77.76      6.04 o 
  -6   4   9      172.71      153.59      7.14 o 
  -5   4   9      205.92      193.89      6.04 o 
  -4   4   9      282.69      301.10      6.70 o 
  -3   4   9      517.18      509.31      9.51 o 
  -2   4   9      146.70      144.63      4.42 o 
  -1   4   9       25.81       26.01      2.61 o 
   0   4   9       18.63       16.76      3.57 o 
   1   4   9       22.26       27.48      3.57 o 
   2   4   9      643.95      634.41     16.21 o 
   3   4   9        7.76        7.14      3.30 o 
   4   4   9        6.34       14.01      3.57 o 
   5   4   9      497.06      523.64     10.29 o 
  -4   5   9      469.98      481.06      9.42 o 
  -3   5   9      255.29      247.00     15.25 o 
  -2   5   9      404.75      414.33     12.09 o 
  -1   5   9      343.94      343.44     10.72 o 
   0   5   9        5.48        6.59      3.57 o 
   1   5   9      111.79      116.77      6.32 o 
   2   5   9      215.98      216.23      8.52 o 
   3   5   9      116.43      115.95      6.59 o 
  -2   6   9      115.30      131.61      7.14 o 
  -1   6   9       18.55       21.16      4.40 o 
   0   6   9        0.18       -3.85      3.57 o 
   1   6   9       48.81       57.70      5.22 o 
  -2  -9  10       25.81       26.47      3.75 o 
  -1  -9  10      257.36      267.76      7.83 o 
   0  -9  10       86.48       90.12      7.42 o 
   1  -9  10      248.14      236.01     10.17 o 
  -4  -8  10        1.56        0.27      4.12 o 
  -3  -8  10        0.27        2.75      3.85 o 
  -2  -8  10      623.79      643.90     25.14 o 
  -1  -8  10        7.28        4.62      2.89 o 
   0  -8  10      262.87      268.16     10.17 o 
   1  -8  10      431.74      430.27     13.19 o 
   2  -8  10        7.01        6.59      4.40 o 
   3  -8  10      121.25      111.00      7.42 o 
   4  -8  10       40.25       49.26      3.89 o 
  -5  -7  10       21.15       24.18      4.67 o 
  -4  -7  10        1.47       26.10      4.67 o 
  -3  -7  10       11.96       14.84      4.12 o 
  -2  -7  10        4.05        1.58      2.42 o 
  -1  -7  10       26.44       32.34      6.46 o 
   0  -7  10      752.81      752.28     21.29 o 
   1  -7  10       26.90       30.20      3.01 o 
   2  -7  10      297.36      294.87      6.99 o 
   3  -7  10      243.53      245.99      6.51 o 
   4  -7  10       13.05       15.07      2.91 o 
   5  -7  10        2.66       -1.37      2.72 o 
  -6  -6  10       93.58       96.16      6.87 o 
  -5  -6  10       82.45       80.23      6.32 o 
  -4  -6  10      278.11      270.91      9.62 o 
  -3  -6  10       50.49       45.33      4.40 o 
  -2  -6  10      951.07      932.24     21.71 o 
  -1  -6  10      231.50      235.36      4.65 o 
   0  -6  10      420.34      393.62      6.39 o 
   1  -6  10      178.30      170.71      5.08 o 
   2  -6  10      412.53      429.25      8.64 o 
   3  -6  10        6.82        9.16      2.42 o 
   4  -6  10       32.39       32.82      3.09 o 
   5  -6  10       17.38       19.11      3.09 o 
   6  -6  10      171.21      181.17     12.23 o 
  -7  -5  10      192.51      180.24      8.79 o 
  -6  -5  10        1.73        6.87      3.85 o 
  -5  -5  10       52.75       53.03      4.95 o 
  -4  -5  10        2.37       -3.57      3.02 o 
  -3  -5  10       51.17       50.25      3.01 o 
  -2  -5  10       56.09       48.78      2.91 o 
  -1  -5  10      656.03      615.09     10.72 o 
   0  -5  10     1798.21     1723.52     36.78 o 
   1  -5  10      174.36      187.15      4.00 o 
   2  -5  10      242.59      243.74      5.79 o 
   3  -5  10      182.39      179.76      5.04 o 
   4  -5  10      240.36      242.20      6.18 o 
   5  -5  10       25.33       23.13      4.40 o 
   6  -5  10       45.50       49.62      3.68 o 
  -7  -4  10       30.92       25.55      4.95 o 
  -6  -4  10      250.30      224.48      8.79 o 
  -5  -4  10      106.06      114.96      4.15 o 
  -4  -4  10       13.61       15.64      2.47 o 
  -3  -4  10        0.31        1.33      1.84 o 
  -2  -4  10      214.16      194.45      4.95 o 
  -1  -4  10      630.49      593.15     11.54 o 
   0  -4  10      523.08      556.13      9.80 o 
   1  -4  10      895.82      835.54     14.50 o 
   2  -4  10     2138.23     2119.92     33.93 o 
   3  -4  10       11.17       11.19      2.11 o 
   4  -4  10      256.60      263.02      6.18 o 
   5  -4  10        6.05        4.09      2.38 o 
   6  -4  10       94.58       93.92      4.54 o 
   7  -4  10      105.88      115.77      5.01 o 
  -7  -3  10      463.80      476.55      9.69 o 
  -6  -3  10      292.52      296.60      9.48 o 
  -5  -3  10        3.91        1.23      2.18 o 
  -4  -3  10      182.99      178.12      8.11 o 
  -3  -3  10       23.14       22.56      2.31 o 
  -2  -3  10      594.86      576.09     10.10 o 
  -1  -3  10      372.58      374.26      7.19 o 
   0  -3  10      235.80      210.23      5.04 o 
   1  -3  10      946.48      917.74     11.82 o 
   2  -3  10      169.78      175.48      3.60 o 
   3  -3  10       83.39       80.82      3.50 o 
   4  -3  10      910.43      929.90     15.42 o 
   5  -3  10      284.90      282.61      9.75 o 
   6  -3  10      404.70      421.54     18.13 o 
   7  -3  10       17.73       13.91      2.97 o 
  -8  -2  10       75.60       69.26      4.17 o 
  -7  -2  10      509.44      525.70     10.29 o 
  -6  -2  10        3.13        1.09      2.31 o 
  -5  -2  10      146.80      148.72      4.65 o 
  -4  -2  10      282.90      270.80      6.10 o 
  -3  -2  10      382.96      346.91      6.99 o 
  -2  -2  10       70.50       81.21      3.30 o 
  -1  -2  10      182.54      181.82      4.56 o 
   0  -2  10     1851.63     1781.94     26.79 o 
   1  -2  10      147.30      151.24      4.26 o 
   2  -2  10      184.91      179.10      3.59 o 
   3  -2  10      291.08      268.71      8.52 o 
   4  -2  10       36.16       35.44      2.64 o 
   5  -2  10       61.60       59.20      3.36 o 
   6  -2  10       13.76       13.92      2.70 o 
   7  -2  10      338.59      337.94      8.02 o 
  -8  -1  10       10.43        6.97      3.02 o 
  -7  -1  10      120.92      129.19      4.85 o 
  -6  -1  10      448.25      452.33     15.11 o 
  -5  -1  10     1100.43     1084.15     27.89 o 
  -4  -1  10      187.26      185.51      5.04 o 
  -3  -1  10       54.83       51.32      2.91 o 
  -2  -1  10       86.92       94.06      3.56 o 
  -1  -1  10     3158.88     3086.33     72.26 o 
   0  -1  10       88.31       91.31      8.38 o 
   1  -1  10     1128.19     1124.35     17.58 o 
   2  -1  10     1309.69     1301.79     20.19 o 
   3  -1  10       15.61       24.79      7.98 o 
   4  -1  10        6.91        7.92      1.98 o 
   5  -1  10       12.81       13.96      2.38 o 
   6  -1  10       38.70       36.41      3.04 o 
   7  -1  10      129.15      127.66      5.01 o 
  -7   0  10      147.95      155.89      5.23 o 
  -6   0  10        3.91        4.13      2.42 o 
  -5   0  10        9.13       12.79      3.71 o 
  -4   0  10      454.67      449.64      8.54 o 
  -3   0  10       27.87       27.29      2.47 o 
  -2   0  10     1036.70     1006.48     34.07 o 
  -1   0  10      612.66      589.43     10.20 o 
   0   0  10      336.44      346.80     10.72 o 
   1   0  10     1768.75     1697.76     35.31 o 
   2   0  10       40.94       41.65      3.43 o 
   3   0  10       87.48       91.07      5.77 o 
   4   0  10      188.58      197.91      5.36 o 
   5   0  10       79.33       73.28      5.91 o 
   6   0  10       89.72       92.61      4.15 o 
  -7   1  10      175.68      175.66      5.53 o 
  -6   1  10       51.03       56.72      3.40 o 
  -5   1  10      304.52      308.83      6.89 o 
  -4   1  10      111.37      112.59      4.07 o 
  -3   1  10       35.39       32.71      3.71 o 
  -2   1  10      107.59      110.77      3.75 o 
  -1   1  10      706.50      721.96     12.04 o 
   0   1  10     1950.52     1942.64     28.95 o 
   1   1  10     1151.66     1127.87     17.68 o 
   2   1  10       62.65       68.83      3.30 o 
   3   1  10      598.45      580.21     11.13 o 
   4   1  10       33.64       35.17      4.12 o 
   5   1  10       55.23       51.61      3.20 o 
   6   1  10       14.45       14.01      3.30 o 
  -7   2  10      126.76      144.52      7.42 o 
  -6   2  10      379.85      394.05      8.45 o 
  -5   2  10      164.94      159.17      4.95 o 
  -4   2  10        3.73        6.44      2.75 o 
  -3   2  10        7.79       11.29      2.11 o 
  -2   2  10      272.53      272.08      5.92 o 
  -1   2  10      432.84      410.58     13.60 o 
   0   2  10       88.62       88.53      3.48 o 
   1   2  10      665.40      683.59     16.21 o 
   2   2  10     1237.99     1245.70     42.72 o 
   3   2  10        9.76        7.29      2.03 o 
   4   2  10       87.46       89.02      5.22 o 
  -6   3  10      174.79      186.31      5.73 o 
  -5   3  10       53.93       63.09      3.87 o 
  -4   3  10       21.73       26.79      2.70 o 
  -3   3  10       14.29       17.21      2.42 o 
  -2   3  10      582.81      537.05      9.80 o 
  -1   3  10      228.47      222.63      5.43 o 
   0   3  10      484.30      502.38      9.21 o 
   1   3  10      770.86      740.30     12.52 o 
   2   3  10      223.17      209.64      7.69 o 
   3   3  10      455.28      439.88     12.36 o 
   4   3  10      422.70      421.47     12.09 o 
  -5   4  10      272.87      274.87      8.38 o 
  -4   4  10       64.24       70.99      4.07 o 
  -3   4  10       32.22       29.71      2.81 o 
  -2   4  10       22.00       26.88      2.70 o 
  -1   4  10      315.56      328.53      6.96 o 
   0   4  10      794.23      770.14     18.96 o 
   1   4  10      192.84      203.59      7.97 o 
   2   4  10      264.06      261.57      9.34 o 
   3   4  10      218.94      214.31      8.52 o 
   4   4  10      207.26      200.30      8.24 o 
  -3   5  10       12.44       12.34      2.70 o 
  -2   5  10      198.79      186.83      8.24 o 
  -1   5  10      396.78      392.90     12.09 o 
   0   5  10      254.89      254.97      9.34 o 
   1   5  10      316.69      315.69     10.72 o 
   2   5  10      153.25      150.57      7.42 o 
  -3  -8  11        4.77       -0.82      3.57 o 
  -2  -8  11      104.21      124.19      6.87 o 
  -1  -8  11      318.66      305.56     12.36 o 
   0  -8  11       25.63       31.05      4.95 o 
   1  -8  11      113.35      124.19      7.42 o 
   2  -8  11       14.95       14.29      4.40 o 
   3  -8  11      128.24      123.61      5.15 o 
  -5  -7  11      215.66      231.34      9.89 o 
  -4  -7  11      134.13      134.36      7.42 o 
  -3  -7  11      302.69      306.08     10.44 o 
  -2  -7  11      951.67      956.42     22.80 o 
  -1  -7  11        4.08        1.92      3.02 o 
   0  -7  11       46.90       49.46      4.95 o 
   1  -7  11       60.86       66.01      3.78 o 
   2  -7  11      369.57      398.00      8.55 o 
   3  -7  11        6.82        5.23      2.70 o 
   4  -7  11       66.22       70.88      4.26 o 
  -6  -6  11       53.93       58.52      5.77 o 
  -5  -6  11        6.37        6.04      3.85 o 
  -4  -6  11       29.93       29.12      4.40 o 
  -3  -6  11      413.51      413.78     12.09 o 
  -2  -6  11      392.16      373.39     10.99 o 
  -1  -6  11      186.18      186.58      7.97 o 
   0  -6  11      227.16      239.44      5.92 o 
   1  -6  11       39.30       44.91      3.09 o 
   2  -6  11       95.23       94.17      4.15 o 
   3  -6  11       43.56       44.03      3.29 o 
   4  -6  11      388.34      395.28      8.54 o 
   5  -6  11       28.71       29.97      3.29 o 
  -6  -5  11       36.46       34.34      5.50 o 
  -3  -5  11       88.96       83.53      4.95 o 
  -2  -5  11      122.65      117.50      4.26 o 
  -1  -5  11      586.23      591.43     10.69 o 
   0  -5  11      568.96      557.92     10.10 o 
   1  -5  11       51.44       53.75      3.71 o 
   2  -5  11       82.11       83.56      5.91 o 
   3  -5  11      837.29      839.74     17.17 o 
   4  -5  11      776.45      773.15     13.58 o 
   5  -5  11        8.90        4.64      2.57 o 
   6  -5  11      383.90      386.57     12.23 o 
  -7  -4  11       35.74       33.52      5.50 o 
  -6  -4  11      127.22      146.72      7.97 o 
  -5  -4  11      117.01      121.95      4.61 o 
  -4  -4  11      213.48      204.18      5.43 o 
  -3  -4  11      628.34      589.78     10.68 o 
  -2  -4  11      395.74      392.60     15.52 o 
  -1  -4  11      107.48       99.73      4.95 o 
   0  -4  11        5.17        3.71      2.14 o 
   1  -4  11      176.14      183.23      4.93 o 
   2  -4  11       29.23       27.56      2.75 o 
   3  -4  11      144.72      148.19      4.61 o 
   4  -4  11      274.93      270.94     16.21 o 
   5  -4  11      255.44      259.57      6.65 o 
   6  -4  11       87.24       97.03      4.49 o 
  -7  -3  11       95.11       95.89      4.73 o 
  -6  -3  11       81.50       86.33      4.34 o 
  -5  -3  11       95.26       94.88      6.32 o 
  -4  -3  11      565.54      536.23      9.99 o 
  -3  -3  11      405.32      397.75      8.93 o 
  -2  -3  11      182.04      183.89      5.22 o 
  -1  -3  11      614.73      601.08     16.21 o 
   0  -3  11      188.19      201.72      5.04 o 
   1  -3  11        1.10        3.16      2.06 o 
   2  -3  11        0.51        0.27      3.02 o 
   3  -3  11       68.41       61.51      3.57 o 
   4  -3  11       67.47       69.57      4.40 o 
   5  -3  11      375.93      375.93      8.02 o 
   6  -3  11      565.70      585.12     25.28 o 
  -7  -2  11       31.27       35.33      3.40 o 
  -6  -2  11       39.58       40.69      3.29 o 
  -5  -2  11      619.61      614.90     11.16 o 
  -4  -2  11       41.48       41.14      5.36 o 
  -3  -2  11      817.58      772.49     13.11 o 
  -2  -2  11     2917.85     2782.60     40.80 o 
  -1  -2  11      329.26      351.78      8.93 o 
   0  -2  11       53.16       61.04      4.12 o 
   1  -2  11       45.07       39.09      2.62 o 
   2  -2  11      287.61      268.56      5.99 o 
   3  -2  11      163.08      162.66      7.14 o 
   4  -2  11      103.70      105.94      4.81 o 
   5  -2  11       93.56       98.52      4.22 o 
   6  -2  11        4.69        5.34      2.57 o 
  -7  -1  11       88.98       85.43      4.56 o 
  -6  -1  11      125.67      123.37      8.65 o 
  -5  -1  11       97.09      101.21      4.26 o 
  -4  -1  11        7.68        6.65      2.18 o 
  -3  -1  11     1541.57     1487.16     37.78 o 
  -2  -1  11       67.89       66.42      3.48 o 
  -1  -1  11      217.22      204.09      5.15 o 
   0  -1  11     1021.82      966.28     15.64 o 
   1  -1  11      265.55      259.02      5.92 o 
   2  -1  11       38.84       37.59      3.16 o 
   3  -1  11      144.71      154.14      6.87 o 
   4  -1  11      345.39      344.27     10.99 o 
   5  -1  11      220.92      230.32      5.87 o 
   6  -1  11       85.86       84.87      4.15 o 
  -7   0  11       21.17       20.48      3.11 o 
  -6   0  11        0.51        2.64      3.16 o 
  -5   0  11        5.68        4.50      2.31 o 
  -4   0  11      385.09      362.91      7.57 o 
  -3   0  11      541.67      536.36      9.81 o 
  -2   0  11      289.89      293.66      6.51 o 
  -1   0  11     2094.22     2041.54     30.50 o 
   0   0  11        5.12        3.17      1.91 o 
   1   0  11        1.62        6.18      2.03 o 
   2   0  11      116.34      100.73      3.98 o 
   3   0  11     1009.96     1022.36     23.90 o 
   4   0  11      466.26      461.04     13.19 o 
   5   0  11      102.80      106.06      6.59 o 
   6   0  11      161.14      166.25      5.32 o 
  -6   1  11       17.68       14.75      2.91 o 
  -5   1  11      434.40      428.59      8.74 o 
  -4   1  11      308.43      299.81      6.79 o 
  -3   1  11      271.70      266.12      7.28 o 
  -2   1  11      258.51      246.67      5.82 o 
  -1   1  11      428.46      434.21      8.35 o 
   0   1  11        2.40        3.30      1.75 o 
   1   1  11      310.54      304.06      7.42 o 
   2   1  11       74.46       77.29      5.22 o 
   3   1  11      274.81      278.96      6.31 o 
   4   1  11      113.67      116.77      6.59 o 
   5   1  11      586.13      592.92     15.94 o 
  -6   2  11       56.34       55.37      3.69 o 
  -5   2  11       14.49       15.72      2.81 o 
  -4   2  11      300.87      295.96      6.79 o 
  -3   2  11      895.30      836.14     15.52 o 
  -2   2  11      532.68      524.69      9.71 o 
  -1   2  11      178.99      182.86      5.22 o 
   0   2  11      181.61      173.37      4.85 o 
   1   2  11       62.99       62.31      5.91 o 
   2   2  11       16.61       17.70      2.42 o 
   3   2  11        1.98        3.40      2.11 o 
  -5   3  11       48.75       57.87      5.91 o 
  -4   3  11      339.09      338.05      7.57 o 
  -3   3  11      213.96      207.83      5.59 o 
  -2   3  11      388.74      377.15      7.85 o 
  -1   3  11      692.20      651.42     11.46 o 
   0   3  11        5.01        2.19      2.18 o 
   1   3  11       13.07       14.27      2.38 o 
   2   3  11       32.48       34.34      4.40 o 
   3   3  11      123.67      130.78      6.87 o 
   4   3  11        7.66        6.04      3.85 o 
  -4   4  11       26.23       21.18      3.98 o 
  -3   4  11      265.53      283.82      6.79 o 
  -2   4  11      465.87      486.14     13.46 o 
  -1   4  11       53.89       54.95      5.22 o 
   0   4  11      109.46      112.92      6.59 o 
   1   4  11       32.66       26.93      4.40 o 
   2   4  11      154.97      153.31      7.42 o 
   3   4  11      128.59      123.91      7.14 o 
  -3  -8  12       58.36       66.22      5.77 o 
  -2  -8  12       78.60       75.28      6.32 o 
  -1  -8  12       39.08       47.26      4.67 o 
   1  -8  12      381.82      368.45     12.09 o 
   2  -8  12      120.02      112.10      7.14 o 
  -4  -7  12      237.09      254.42      9.89 o 
  -3  -7  12        8.68       12.91      4.12 o 
  -2  -7  12        5.95        6.32      3.85 o 
  -1  -7  12        1.36        2.47      3.30 o 
   1  -7  12       70.87       85.45      6.32 o 
   2  -7  12      139.38      157.13      5.34 o 
   3  -7  12      262.31      266.33      6.99 o 
   4  -7  12       21.73       16.94      3.30 o 
  -2  -6  12       79.58       87.92      6.04 o 
  -1  -6  12      218.27      225.91      6.01 o 
   0  -6  12      219.52      226.02      6.01 o 
   1  -6  12      197.31      202.77      8.52 o 
   2  -6  12      576.04      600.89     16.21 o 
   3  -6  12      128.41      131.80      5.77 o 
   4  -6  12       13.47       19.48      3.09 o 
  -6  -5  12       85.81       87.92      7.42 o 
  -5  -5  12       27.15       31.32      4.95 o 
  -4  -5  12      448.74      443.18     13.46 o 
  -3  -5  12       30.53       34.30      3.30 o 
  -2  -5  12        0.68       -0.16      2.23 o 
  -1  -5  12       14.42       17.85      2.53 o 
   0  -5  12        4.42        6.37      2.23 o 
   1  -5  12      687.94      716.29     18.41 o 
   2  -5  12      435.58      447.30     13.19 o 
   3  -5  12       10.71       14.01      4.12 o 
   4  -5  12      205.48      212.19      5.99 o 
   5  -5  12        6.00        8.65      3.43 o 
  -6  -4  12       68.50       65.94      6.04 o 
  -5  -4  12      186.02      192.25      5.71 o 
  -4  -4  12       33.88       42.43      3.29 o 
  -3  -4  12        9.10        9.72      2.50 o 
  -2  -4  12       47.67       51.76      3.20 o 
  -1  -4  12       76.79       67.86      3.59 o 
   0  -4  12      435.58      448.25      8.74 o 
   1  -4  12      118.59      122.14      4.26 o 
   2  -4  12      112.05      100.84      6.32 o 
   3  -4  12     1302.38     1361.96     31.32 o 
   4  -4  12      316.10      316.59      7.24 o 
   5  -4  12        0.59        1.97      2.50 o 
  -6  -3  12      155.40      164.70      9.62 o 
  -5  -3  12      433.75      444.98      9.13 o 
  -4  -3  12      226.52      218.26      5.82 o 
  -3  -3  12      106.77      113.83      4.26 o 
  -2  -3  12        2.70        5.15      2.23 o 
  -1  -3  12      482.43      453.17     15.25 o 
   0  -3  12       21.55       23.93      2.53 o 
   1  -3  12      712.92      672.00     25.96 o 
   2  -3  12      827.62      795.97     19.78 o 
   3  -3  12       50.78       59.35      5.22 o 
   4  -3  12       51.41       56.87      5.50 o 
   5  -3  12      242.79      249.89      8.79 o 
   6  -3  12       24.60       28.12      3.36 o 
  -7  -2  12      146.89      159.83      5.71 o 
  -6  -2  12       30.68       39.14      3.56 o 
  -5  -2  12       79.11       86.03      4.26 o 
  -4  -2  12      386.23      393.71      8.65 o 
  -3  -2  12       33.94       39.41      2.89 o 
  -2  -2  12       11.19       14.64      3.43 o 
  -1  -2  12       62.21       47.24      2.91 o 
   0  -2  12      397.48      352.14     12.64 o 
   1  -2  12      468.57      451.38      8.74 o 
   2  -2  12       16.68       16.51      2.42 o 
   3  -2  12      321.21      305.80     10.17 o 
   4  -2  12      144.10      143.15      7.42 o 
   5  -2  12        1.03        2.47      3.85 o 
   6  -2  12        2.35        1.65      4.12 o 
  -6  -1  12       52.28       56.43      3.78 o 
  -5  -1  12      628.56      633.87     11.65 o 
  -4  -1  12       70.05       66.65      3.75 o 
  -3  -1  12      214.01      202.25      9.48 o 
  -2  -1  12      858.78      838.14     16.35 o 
  -1  -1  12      177.83      180.29      4.95 o 
   0  -1  12       51.11       63.82      3.50 o 
   1  -1  12      597.47      565.51     10.39 o 
   2  -1  12      879.99      848.83     14.27 o 
   3  -1  12      314.41      333.28     10.72 o 
   4  -1  12       30.04       31.32      4.40 o 
   5  -1  12        4.31       12.36      4.12 o 
  -6   0  12      413.69      410.32      8.94 o 
  -5   0  12      153.70      146.52      5.04 o 
  -4   0  12       75.59       74.58      3.95 o 
  -3   0  12      224.55      214.53      5.53 o 
  -2   0  12      111.09      110.08      4.07 o 
  -1   0  12      101.79      106.91      3.89 o 
   0   0  12        7.05        8.23      2.47 o 
   1   0  12     1006.66     1004.58     16.32 o 
   2   0  12      172.94      175.50      4.95 o 
   3   0  12      111.32      108.53      6.32 o 
   4   0  12      162.77      164.58      7.69 o 
   5   0  12        0.90        5.22      3.85 o 
  -6   1  12       29.26       34.41      5.77 o 
  -5   1  12      191.92      199.36      5.92 o 
  -4   1  12      208.93      214.94      5.73 o 
  -3   1  12       11.36       11.39      2.50 o 
  -2   1  12       14.65       12.74      2.31 o 
  -1   1  12        2.68        3.36      4.81 o 
   0   1  12      144.36      147.26      5.63 o 
   1   1  12      561.95      593.38     16.21 o 
   2   1  12       22.34       22.57      2.70 o 
   3   1  12     1344.24     1383.56     27.61 o 
   4   1  12      315.22      331.90     10.72 o 
  -5   2  12      431.67      413.46     11.40 o 
  -4   2  12      113.21      115.07      4.54 o 
  -3   2  12      124.96      128.51      5.91 o 
  -2   2  12       40.07       48.46      3.17 o 
  -1   2  12      192.98      189.18      5.32 o 
   0   2  12      559.55      552.03     10.29 o 
   1   2  12       64.88       75.52      6.18 o 
   2   2  12      237.48      237.06      6.01 o 
   3   2  12      185.19      211.84      8.52 o 
  -4   3  12      250.71      271.42      7.01 o 
  -3   3  12      209.71      204.18      5.79 o 
  -2   3  12       51.23       52.77      3.36 o 
  -1   3  12       20.02       23.56      2.70 o 
   0   3  12       11.91        9.51      2.50 o 
   1   3  12      458.36      456.37     13.19 o 
   2   3  12      230.58      229.15      8.79 o 
   3   3  12       17.20       20.06      4.12 o 
  -2   4  12      164.07      181.58     13.88 o 
  -1   4  12       30.86       33.25      4.95 o 
   0   4  12      309.64      319.82     10.99 o 
   1   4  12      112.66      125.56      7.42 o 
  -2  -7  13      353.09      364.05     12.09 o 
  -1  -7  13      157.15      155.51      7.69 o 
   1  -7  13      373.68      406.09     12.64 o 
   2  -7  13       24.09       30.22      4.95 o 
   3  -7  13      129.91      133.53      7.97 o 
  -4  -6  13        0.42       -2.75      4.40 o 
  -3  -6  13      337.76      338.50     11.54 o 
  -2  -6  13       77.68       78.95      4.26 o 
  -1  -6  13      128.38      128.64      5.04 o 
   0  -6  13      224.10      228.65      6.10 o 
   1  -6  13      138.87      144.80      7.42 o 
   2  -6  13       19.30       14.84      4.40 o 
   3  -6  13      109.96      104.41      6.87 o 
   4  -6  13        2.32       -0.82      4.40 o 
  -5  -5  13        3.24        4.40      4.67 o 
  -4  -5  13      111.61      109.31      4.81 o 
  -3  -5  13       22.53       21.43      3.02 o 
  -2  -5  13      220.53      204.79     10.17 o 
  -1  -5  13      774.92      775.21     13.50 o 
   0  -5  13      342.64      332.03      7.57 o 
   1  -5  13       46.59       45.61      4.95 o 
   2  -5  13      110.96      114.57      6.87 o 
   3  -5  13        6.01        1.37      3.85 o 
   4  -5  13       97.96      100.01      7.42 o 
  -6  -4  13      137.64      135.73      8.24 o 
  -5  -4  13       55.01       52.10      7.28 o 
  -4  -4  13        6.01        5.42      2.70 o 
  -3  -4  13      109.77      109.67     10.03 o 
  -2  -4  13      411.84      403.91     10.17 o 
  -1  -4  13       70.05       68.52      3.69 o 
   0  -4  13      130.53      120.76      4.47 o 
   1  -4  13      391.46      413.51     12.64 o 
   2  -4  13        0.71        1.65      3.85 o 
   3  -4  13       31.53       35.17      4.95 o 
   4  -4  13        2.89        6.32      4.12 o 
   5  -4  13      131.23      132.71      7.97 o 
  -6  -3  13       18.44       15.07      3.29 o 
  -5  -3  13       15.26       19.32      3.09 o 
  -4  -3  13       48.02       46.24      4.81 o 
  -3  -3  13      632.26      619.95     12.09 o 
  -2  -3  13       80.99       78.89      8.11 o 
  -1  -3  13      335.52      319.00      7.19 o 
   0  -3  13      710.92      686.09     19.23 o 
   1  -3  13        8.30        5.59      2.31 o 
   2  -3  13       65.70       61.82      5.22 o 
   3  -3  13        5.42        4.95      3.57 o 
   4  -3  13      136.75      137.10      7.42 o 
   5  -3  13      108.21      118.97      7.69 o 
  -6  -2  13      144.07      143.99      8.79 o 
  -5  -2  13        4.00        4.51      2.70 o 
  -4  -2  13      264.07      257.56      6.60 o 
  -3  -2  13       34.91       36.34      3.09 o 
  -2  -2  13      104.12      114.82      4.46 o 
  -1  -2  13     1313.89     1250.12     19.91 o 
   0  -2  13      261.43      235.88      6.02 o 
   1  -2  13      397.55      392.77      9.07 o 
   2  -2  13      254.66      248.93      9.34 o 
   3  -2  13       64.80       51.93      5.22 o 
   4  -2  13        1.00       -3.30      3.57 o 
   5  -2  13       22.51       15.66      4.67 o 
  -6  -1  13        4.39        8.23      3.01 o 
  -5  -1  13       34.37       29.72      3.29 o 
  -4  -1  13        4.83        5.24      2.50 o 
  -3  -1  13      406.54      400.04      8.35 o 
  -2  -1  13      679.00      648.20     11.75 o 
  -1  -1  13      198.67      184.61      5.34 o 
   0  -1  13      195.85      196.57      5.44 o 
   1  -1  13      299.44      284.61      8.24 o 
   2  -1  13       39.74       37.51      3.11 o 
   3  -1  13       31.94       31.87      4.67 o 
   4  -1  13        2.64        5.50      3.85 o 
   5  -1  13      203.27      191.50      8.79 o 
  -5   0  13       86.92       94.22      4.65 o 
  -4   0  13       55.36       53.27      3.48 o 
  -3   0  13      152.12      148.29      4.85 o 
  -2   0  13       88.87       94.19      4.07 o 
  -1   0  13      578.70      588.91     10.78 o 
   0   0  13      475.27      464.01      9.23 o 
   1   0  13       79.42       79.97      3.89 o 
   2   0  13       45.85       53.14      3.48 o 
   3   0  13       44.65       45.61      4.67 o 
   4   0  13        2.75        2.20      3.85 o 
  -5   1  13        7.21        8.44      3.16 o 
  -4   1  13       17.50       14.91      6.46 o 
  -3   1  13       17.11       18.76      2.77 o 
  -2   1  13      228.69      232.93      6.10 o 
  -1   1  13      452.19      465.18     10.03 o 
   0   1  13       91.14       91.97      7.69 o 
   1   1  13      186.13      190.94      5.53 o 
   2   1  13       46.58       52.02      4.12 o 
   3   1  13      213.01      225.93     10.58 o 
   4   1  13       26.73       24.73      4.40 o 
  -4   2  13       43.05       39.14      3.36 o 
  -3   2  13      305.19      297.92      7.09 o 
  -2   2  13      393.59      392.66      8.44 o 
  -1   2  13      112.69      117.37      4.65 o 
   0   2  13      272.93      289.61      6.99 o 
   1   2  13      208.88      219.45      6.46 o 
   2   2  13        0.60        1.59      2.31 o 
   3   2  13       94.96       87.92      6.59 o 
  -2   3  13      102.57       99.01      5.08 o 
  -1   3  13      538.78      534.61     10.47 o 
   0   3  13      242.31      235.99      7.56 o 
   1   3  13       56.43       55.23      5.50 o 
  -2  -7  14        2.74        4.12      4.40 o 
  -1  -7  14      102.91      104.68      7.42 o 
   0  -7  14       19.67       15.39      4.67 o 
   1  -7  14       44.44       41.49      5.50 o 
  -3  -6  14      192.06      205.24      9.34 o 
  -2  -6  14      432.71      443.44      9.48 o 
  -1  -6  14       28.04       27.61      3.11 o 
   0  -6  14       10.77       10.17      4.12 o 
   1  -6  14        4.67        3.57      3.85 o 
   2  -6  14      232.63      235.47      9.89 o 
   3  -6  14      541.91      569.84     16.76 o 
  -4  -5  14      185.46      173.82      5.90 o 
  -3  -5  14      258.58      263.98     11.95 o 
  -2  -5  14        1.84       -0.79      2.62 o 
  -1  -5  14        5.02        7.42      2.72 o 
   0  -5  14       94.21       98.13      4.54 o 
   1  -5  14      214.58      218.16      9.07 o 
   2  -5  14      113.55      121.99      7.42 o 
   3  -5  14       15.03        8.52      4.40 o 
  -5  -4  14      114.02      114.70      5.12 o 
  -4  -4  14      569.45      539.91     14.70 o 
  -3  -4  14       35.60       34.05      3.40 o 
  -2  -4  14      102.85      101.89      7.42 o 
  -1  -4  14      247.66      263.92      6.80 o 
   0  -4  14       37.13       37.32      3.30 o 
   1  -4  14       56.88       63.74      5.77 o 
   2  -4  14        5.42        5.22      3.85 o 
   3  -4  14      605.53      652.54     18.13 o 
   4  -4  14      202.34      217.06      9.62 o 
  -5  -3  14      171.06      177.20      6.10 o 
  -4  -3  14       35.70       38.55      3.71 o 
  -3  -3  14      346.33      328.03      7.76 o 
  -2  -3  14     1081.81     1052.05     17.68 o 
  -1  -3  14       76.21       73.80      4.26 o 
   0  -3  14        7.97       11.41      2.62 o 
   1  -3  14        3.41        3.16      3.57 o 
   2  -3  14      450.48      443.18     13.46 o 
   3  -3  14       91.06       93.97      6.87 o 
   4  -3  14        8.05       -1.10      4.12 o 
  -5  -2  14       68.56       73.68      6.59 o 
  -4  -2  14       88.46      104.86      6.87 o 
  -3  -2  14      117.80      129.25      6.32 o 
  -2  -2  14       56.61       49.07      3.48 o 
  -1  -2  14       85.28       75.00      4.08 o 
   0  -2  14      203.63      189.66      5.63 o 
   1  -2  14      658.92      631.84     11.65 o 
   2  -2  14      188.95      178.04      7.97 o 
   3  -2  14      121.91      124.19      7.42 o 
   4  -2  14      378.97      377.79     12.91 o 
  -5  -1  14      254.07      253.48      6.99 o 
  -4  -1  14      492.80      478.58      9.90 o 
  -3  -1  14      152.85      150.22      5.23 o 
  -2  -1  14      263.28      281.62      6.99 o 
  -1  -1  14       46.79       48.49      3.30 o 
   0  -1  14       46.66       46.05      3.30 o 
   1  -1  14        1.24        1.85      2.62 o 
   2  -1  14        6.63        4.95      3.57 o 
   3  -1  14      648.49      680.57     18.13 o 
   4  -1  14      239.21      228.05      9.89 o 
  -4   0  14       14.39       12.40      3.01 o 
  -3   0  14      565.13      557.60     10.87 o 
  -2   0  14      235.02      226.37     12.36 o 
  -1   0  14        0.71       -0.25      3.02 o 
   0   0  14       13.93        9.76      2.62 o 
   1   0  14       40.25       43.33      3.30 o 
   2   0  14      218.45      234.60      9.48 o 
   3   0  14       33.98       39.56      4.95 o 
  -4   1  14      608.58      591.53     11.55 o 
  -3   1  14      103.36       98.88      4.65 o 
  -2   1  14       13.02       18.54      4.53 o 
  -1   1  14      327.57      335.09      7.76 o 
   0   1  14       76.29       69.06      4.07 o 
   1   1  14      185.55      197.50      5.92 o 
   2   1  14       85.84       85.79      4.37 o 
  -2   2  14      237.01      248.25      6.68 o 
  -1   2  14        2.89        3.45      2.70 o 
   0   2  14      178.57      186.51      5.82 o 
   1   2  14       18.76       20.53      3.09 o 
  -2  -6  15        7.78        9.58      3.01 o 
  -1  -6  15       70.23       75.67      4.56 o 
   0  -6  15      351.07      365.97     12.09 o 
   1  -6  15      106.76      123.91      7.69 o 
  -3  -5  15       20.37       20.78      4.40 o 
  -2  -5  15        8.79       11.56      3.16 o 
  -1  -5  15      132.36      133.81      5.25 o 
   0  -5  15       69.41       69.24      6.04 o 
   1  -5  15      198.51      212.39      9.07 o 
   2  -5  15      722.12      744.86     20.06 o 
  -4  -4  15        6.41        6.52      3.17 o 
  -3  -4  15       36.32       40.79      5.22 o 
  -2  -4  15      212.51      209.95      6.41 o 
  -1  -4  15      283.65      280.66      7.28 o 
   0  -4  15       71.06       65.01      3.98 o 
   1  -4  15      363.45      360.20     12.09 o 
   2  -4  15       22.24       28.57      4.95 o 
   3  -4  15        4.27        0.55      4.40 o 
  -4  -3  15       79.03       85.67      4.93 o 
  -3  -3  15       68.44       67.25      4.26 o 
  -2  -3  15      119.77      116.46      5.04 o 
  -1  -3  15        5.00        3.02      2.72 o 
   0  -3  15      545.40      548.46     10.78 o 
   1  -3  15       87.64       76.66      6.32 o 
   2  -3  15       15.59       14.84      4.40 o 
   3  -3  15      143.36      149.19      8.24 o 
  -4  -2  15       16.36       13.61      4.81 o 
  -3  -2  15       41.59       36.22      3.57 o 
  -2  -2  15       33.02       35.28      3.40 o 
  -1  -2  15      250.06      265.39      6.89 o 
   0  -2  15      192.55      191.30      5.83 o 
   1  -2  15      125.40      123.00      5.05 o 
   2  -2  15      489.65      478.90     14.29 o 
   3  -2  15       10.36        9.07      4.40 o 
  -4  -1  15       16.31       22.84      3.36 o 
  -3  -1  15       21.86       14.59      3.16 o 
  -2  -1  15      265.04      253.96      7.56 o 
  -1  -1  15      153.61      150.61      5.34 o 
   0  -1  15      161.35      160.56      5.53 o 
   1  -1  15      275.18      289.56      7.28 o 
   2  -1  15       94.26       98.91      6.59 o 
  -3   0  15        8.58       10.01      3.09 o 
  -2   0  15        0.86        3.80      2.81 o 
  -1   0  15       90.62       95.38      4.65 o 
   0   0  15      262.32      267.89      6.99 o 
   1   0  15      232.46      250.99      6.89 o 
   2   0  15      120.66      130.23      7.42 o 
  -1   1  15      127.00      121.34      5.04 o 
   0   1  15       93.95       83.60      4.46 o 
  -2  -4  16        7.85       13.64      3.30 o 
  -1  -4  16      269.80      248.61      7.09 o 
   0  -4  16       66.11       70.62      4.27 o 
   1  -4  16       67.92       67.86      6.32 o 
  -2  -3  16      429.22      450.53     11.68 o 
  -1  -3  16      197.14      194.08      6.31 o 
   0  -3  16        1.47       -0.76      2.81 o 
   1  -3  16      216.39      202.22      9.07 o 
  -2  -2  16      223.79      210.71      6.51 o 
  -1  -2  16       51.66       59.50      4.07 o 
   0  -2  16      123.17      130.82      8.11 o 
   1  -2  16        1.08       -0.82      4.12 o 
  -1  -1  16      287.95      299.88      7.67 o 
   0  -1  16       59.72       61.10      4.40 o 
                                                 
